# Supplementary material for: Identification of toxic mold species through Raman spectroscopy of fungal conidia
Source: PLoS One. 2020 Nov 23;15(11):e0242361. doi: 10.1371/journal.pone.0242361 (PMC7682877; doi:10.1371/journal.pone.0242361)
Supplement: S2 Dataset — (XLSX) [file pone.0242361.s004.xlsx]

## Sheet: Sheet1
Raman Shift	Raw spectrum	Raman spectrum
266.022	0.00819952	0.013133
269.371	0.0269253	0.0182727
272.717	0.0461406	0.0247616
276.062	0.0551167	0.0311357
279.405	0.0622433	0.0361285
282.745	0.072902	0.0397847
286.084	0.0774211	0.0433984
289.422	0.0954053	0.0475253
292.758	0.105931	0.0533174
296.091	0.120167	0.0629463
299.423	0.154203	0.0777968
302.753	0.181861	0.0991232
306.082	0.229057	0.128505
309.409	0.272975	0.166578
312.733	0.339371	0.211345
316.056	0.398535	0.261587
319.377	0.459359	0.31644
322.696	0.530079	0.372581
326.014	0.591156	0.427747
329.329	0.653261	0.480566
332.644	0.699736	0.529712
335.957	0.744667	0.574204
339.266	0.776045	0.613094
342.576	0.817285	0.645788
345.882	0.863485	0.672095
349.188	0.904528	0.690687
352.491	0.924734	0.701323
355.793	0.947207	0.70319
359.092	0.948833	0.693618
362.391	0.938295	0.671563
365.686	0.927765	0.637946
368.981	0.878134	0.594439
372.274	0.801387	0.544045
375.565	0.722524	0.490256
378.854	0.64998	0.436456
382.141	0.587763	0.38571
385.428	0.547876	0.340253
388.711	0.511941	0.301785
391.993	0.494621	0.271395
395.274	0.472551	0.249235
398.553	0.448823	0.233879
401.829	0.435253	0.223814
405.104	0.429712	0.218036
408.378	0.430858	0.216743
411.65	0.444831	0.21998
414.919	0.453814	0.226103
418.187	0.444694	0.234315
421.455	0.468864	0.244967
424.719	0.476099	0.258329
427.982	0.482315	0.273754
431.243	0.497483	0.288793
434.502	0.505017	0.300688
437.76	0.530321	0.307374
441.016	0.551128	0.306717
444.271	0.554194	0.297883
447.523	0.535062	0.280467
450.774	0.503208	0.255097
454.023	0.447331	0.223539
457.27	0.399934	0.188211
460.516	0.3509	0.152656
463.76	0.316145	0.120076
467.002	0.284488	0.0929869
470.243	0.276279	0.0731945
473.481	0.262806	0.0619827
476.718	0.245647	0.0605367
479.953	0.230536	0.0705378
483.186	0.225411	0.0937312
486.418	0.228456	0.130469
489.649	0.257453	0.178298
492.877	0.318779	0.232161
496.104	0.402401	0.284594
499.329	0.49764	0.328456
502.551	0.56679	0.359027
505.773	0.601503	0.373064
508.993	0.569625	0.369407
512.212	0.496704	0.348568
515.428	0.429022	0.312361
518.642	0.364006	0.26626
521.856	0.311846	0.217235
525.067	0.278579	0.171136
528.276	0.246938	0.132369
531.484	0.229995	0.101605
534.691	0.201457	0.0772735
537.895	0.179218	0.0583484
541.098	0.146836	0.0434942
544.299	0.118146	0.0315825
547.498	0.091996	0.0222408
550.696	0.089233	0.015573
553.892	0.0842403	0.0127383
557.087	0.0802748	0.0133737
560.279	0.0822901	0.0165769
563.47	0.0811492	0.0222968
566.659	0.0974836	0.0298553
569.847	0.110502	0.0387709
573.033	0.128561	0.047365
576.218	0.139136	0.0542908
579.4	0.14502	0.0597853
582.581	0.148105	0.0640204
585.76	0.146394	0.0670573
588.937	0.130007	0.0696103
592.114	0.135756	0.0720271
595.288	0.125499	0.0742993
598.46	0.115891	0.0765601
601.631	0.121808	0.0784339
604.8	0.117732	0.0799289
607.968	0.116792	0.0809708
611.134	0.107535	0.0813383
614.298	0.0830193	0.0811934
617.46	0.0761847	0.0803708
620.621	0.0579528	0.0782952
623.781	0.0577903	0.0752674
626.938	0.0570412	0.0715405
630.094	0.0499422	0.0680755
633.248	0.0482954	0.06613
636.401	0.0482786	0.0648042
639.551	0.0327052	0.0628368
642.702	0.044479	0.0604757
645.849	0.0626406	0.0581338
648.995	0.0798864	0.0557178
652.139	0.0762223	0.0531901
655.282	0.0758684	0.0501795
658.423	0.0710953	0.046489
661.562	0.0568617	0.0421846
664.7	0.0566106	0.037145
667.836	0.0482994	0.0324031
670.971	0.0532853	0.029289
674.103	0.0439479	0.0272223
677.235	0.0398378	0.026321
680.364	0.0386788	0.0268233
683.492	0.042445	0.0285367
686.618	0.033894	0.0315018
689.743	0.0383242	0.0353736
692.866	0.0430063	0.0405072
695.987	0.0549995	0.0462663
699.107	0.0647152	0.0519996
702.225	0.067631	0.0584478
705.341	0.100278	0.0648315
708.456	0.0961151	0.0704086
711.57	0.0970961	0.0757168
714.682	0.114725	0.0809122
717.792	0.111697	0.086039
720.9	0.11323	0.0906032
724.007	0.112846	0.0952708
727.112	0.122912	0.100695
730.215	0.130322	0.106816
733.317	0.133849	0.11488
736.418	0.150611	0.124147
739.516	0.142295	0.132398
742.613	0.142694	0.139223
745.708	0.163281	0.144052
748.802	0.169493	0.146277
751.894	0.160231	0.146255
754.985	0.150407	0.143328
758.074	0.146133	0.137878
761.162	0.130926	0.130897
764.247	0.130771	0.122422
767.332	0.113536	0.113033
770.414	0.114251	0.103211
773.495	0.116355	0.0934763
776.574	0.125192	0.0844494
779.653	0.124162	0.0761159
782.729	0.114737	0.0683509
785.803	0.108499	0.0610129
788.877	0.101995	0.054536
791.948	0.097562	0.0488987
795.017	0.103122	0.0437085
798.086	0.0910306	0.0397323
801.153	0.0929727	0.037272
804.217	0.0852643	0.0364387
807.281	0.0854637	0.0380462
810.343	0.0794781	0.0422302
813.403	0.0903746	0.0486242
816.462	0.0848866	0.0574759
819.519	0.0927413	0.0688239
822.574	0.108083	0.0825079
825.629	0.124665	0.0984599
828.681	0.133479	0.115932
831.732	0.166799	0.133861
834.781	0.182573	0.15086
837.829	0.203265	0.165647
840.875	0.223058	0.177363
843.92	0.238194	0.185132
846.962	0.246527	0.188987
850.004	0.249512	0.188811
853.044	0.256459	0.184079
856.082	0.247575	0.175608
859.119	0.230438	0.164007
862.154	0.220326	0.150506
865.188	0.19878	0.136852
868.22	0.183833	0.123275
871.25	0.171736	0.109924
874.279	0.154453	0.097184
877.307	0.148723	0.085987
880.332	0.130261	0.075924
883.356	0.119212	0.0659103
886.379	0.101249	0.0563535
889.4	0.0885904	0.0476679
892.42	0.0688059	0.0400796
895.437	0.0491519	0.0335042
898.454	0.0461093	0.0283234
901.469	0.0367448	0.0252921
904.483	0.0374835	0.0247622
907.494	0.036105	0.0267947
910.504	0.043856	0.0315212
913.513	0.0527879	0.0390811
916.52	0.0673916	0.0477337
919.526	0.0781665	0.0560438
922.53	0.0970939	0.0647253
925.533	0.116794	0.074194
928.534	0.114135	0.0839702
931.533	0.117617	0.0945887
934.531	0.131669	0.107937
937.527	0.132091	0.124998
940.523	0.151323	0.146069
943.516	0.162825	0.171378
946.508	0.199154	0.199716
949.498	0.232209	0.228214
952.487	0.269652	0.253664
955.474	0.306783	0.272969
958.46	0.331626	0.284426
961.444	0.327364	0.288178
964.426	0.308967	0.284449
967.408	0.256393	0.273049
970.387	0.213351	0.255926
973.365	0.177441	0.236795
976.342	0.150866	0.219267
979.317	0.143129	0.206637
982.29	0.136597	0.200943
985.262	0.141997	0.201851
988.233	0.157142	0.20716
991.202	0.184643	0.213996
994.169	0.208832	0.219452
997.135	0.224488	0.221794
1000.1	0.233959	0.219321
1003.06	0.234197	0.210646
1006.02	0.211715	0.196488
1008.98	0.192999	0.177979
1011.94	0.168919	0.155686
1014.9	0.139505	0.131302
1017.85	0.119626	0.107743
1020.81	0.0991141	0.0868371
1023.76	0.0878968	0.0697769
1026.71	0.0681034	0.0570738
1029.66	0.0582627	0.048312
1032.61	0.0487088	0.0423623
1035.56	0.0539493	0.0383096
1038.5	0.0565479	0.0354556
1041.44	0.0477677	0.033204
1044.39	0.0477162	0.0315447
1047.33	0.039488	0.0306066
1050.27	0.031579	0.0303086
1053.2	0.0297316	0.0307075
1056.14	0.0335775	0.0317101
1059.07	0.0414981	0.0327681
1062.01	0.0389232	0.0335971
1064.94	0.0455871	0.0342423
1067.87	0.0553576	0.0346294
1070.8	0.056606	0.0342677
1073.72	0.05762	0.0320516
1076.65	0.0595297	0.0283326
1079.57	0.0577131	0.0243683
1082.5	0.0595448	0.0198768
1085.42	0.0568294	0.0154142
1088.34	0.0537063	0.0118584
1091.25	0.0665909	0.00901267
1094.17	0.0668767	0.00668692
1097.09	0.0667833	0.00486027
1100	0.0720199	0.00418826
1102.91	0.0653075	0.00552073
1105.82	0.0661883	0.00901222
1108.73	0.0603475	0.0140359
1111.64	0.0614367	0.0199847
1114.55	0.0673496	0.0265763
1117.45	0.0804506	0.033174
1120.36	0.0902704	0.0392004
1123.26	0.0930181	0.0443188
1126.16	0.0981539	0.0480893
1129.06	0.0911667	0.0506558
1131.96	0.0796022	0.0532493
1134.85	0.0768543	0.0559114
1137.75	0.0721869	0.0587553
1140.64	0.06778	0.063052
1143.53	0.0851911	0.0686567
1146.42	0.0940379	0.075105
1149.31	0.116744	0.0833679
1152.2	0.138149	0.092742
1155.08	0.150501	0.101028
1157.97	0.156867	0.107692
1160.85	0.171097	0.112973
1163.73	0.178474	0.117104
1166.61	0.164029	0.121485
1169.49	0.159239	0.127889
1172.37	0.159345	0.13801
1175.24	0.164585	0.152871
1178.12	0.176681	0.17326
1180.99	0.202947	0.199179
1183.86	0.240068	0.229634
1186.73	0.269251	0.262841
1189.6	0.29891	0.296299
1192.47	0.333337	0.32797
1195.34	0.367797	0.355067
1198.2	0.3845	0.375019
1201.06	0.386213	0.38733
1203.92	0.390421	0.391255
1206.78	0.38409	0.386174
1209.64	0.353563	0.372667
1212.5	0.332029	0.352015
1215.36	0.316592	0.324638
1218.21	0.290445	0.291561
1221.06	0.258452	0.255288
1223.91	0.226808	0.218013
1226.76	0.199923	0.181994
1229.61	0.162601	0.149316
1232.46	0.129133	0.12168
1235.31	0.111478	0.101266
1238.15	0.0950318	0.0890627
1240.99	0.0978982	0.0855301
1243.84	0.105074	0.0910759
1246.68	0.125809	0.104185
1249.51	0.160228	0.122811
1252.35	0.186448	0.145587
1255.19	0.226375	0.169923
1258.02	0.248241	0.193365
1260.86	0.260357	0.214179
1263.69	0.265408	0.230858
1266.52	0.268279	0.242864
1269.35	0.259787	0.249728
1272.17	0.25406	0.251351
1275	0.240858	0.247411
1277.82	0.236621	0.239056
1280.65	0.226187	0.227887
1283.47	0.209041	0.215434
1286.29	0.186921	0.204091
1289.11	0.160823	0.194858
1291.93	0.13814	0.187096
1294.74	0.117796	0.180599
1297.56	0.127526	0.17533
1300.37	0.133055	0.17159
1303.18	0.148259	0.168295
1305.99	0.160922	0.164627
1308.8	0.172136	0.160028
1311.61	0.170281	0.153464
1314.42	0.16579	0.144766
1317.22	0.142325	0.133589
1320.02	0.127358	0.120031
1322.83	0.113624	0.105477
1325.63	0.11162	0.0917125
1328.43	0.0989279	0.0801909
1331.23	0.0971263	0.0723174
1334.02	0.0919844	0.0688918
1336.82	0.0878254	0.0694468
1339.61	0.0964839	0.0741607
1342.4	0.0981233	0.0828488
1345.19	0.109804	0.0951529
1347.98	0.115164	0.111002
1350.77	0.122203	0.129272
1353.56	0.139728	0.149367
1356.35	0.155892	0.169944
1359.13	0.169995	0.189133
1361.91	0.184615	0.205638
1364.69	0.195588	0.218599
1367.47	0.206672	0.22739
1370.25	0.197416	0.231182
1373.03	0.196783	0.230096
1375.81	0.187608	0.225205
1378.58	0.165399	0.217287
1381.35	0.144582	0.207881
1384.13	0.126653	0.199119
1386.9	0.112063	0.192189
1389.67	0.106238	0.187786
1392.43	0.1062	0.187717
1395.2	0.109132	0.193142
1397.97	0.129567	0.203855
1400.73	0.14524	0.219569
1403.49	0.166168	0.238938
1406.25	0.182516	0.259443
1409.01	0.208776	0.280221
1411.77	0.24008	0.299248
1414.53	0.261063	0.315145
1417.28	0.275256	0.327849
1420.04	0.281651	0.33722
1422.79	0.280219	0.343824
1425.54	0.27102	0.347275
1428.29	0.268376	0.347352
1431.04	0.257703	0.344501
1433.79	0.248621	0.340478
1436.53	0.249318	0.337319
1439.28	0.257991	0.335655
1442.02	0.244416	0.336335
1444.77	0.243843	0.340833
1447.51	0.246457	0.349189
1450.25	0.247359	0.360926
1452.98	0.262721	0.376466
1455.72	0.282602	0.395258
1458.46	0.301991	0.415895
1461.19	0.339903	0.437887
1463.92	0.370742	0.46006
1466.65	0.400373	0.481157
1469.38	0.42099	0.499117
1472.11	0.443258	0.510366
1474.84	0.452717	0.511512
1477.57	0.457938	0.500487
1480.29	0.461666	0.477699
1483.01	0.437455	0.443614
1485.74	0.407343	0.399426
1488.46	0.355035	0.348476
1491.18	0.294625	0.293975
1493.89	0.223434	0.238615
1496.61	0.159709	0.185169
1499.33	0.104886	0.137173
1502.04	0.0679671	0.0978067
1504.75	0.0510829	0.0702885
1507.46	0.0428809	0.0569452
1510.17	0.0466079	0.0587914
1512.88	0.0619245	0.0755174
1515.59	0.0692845	0.106697
1518.3	0.105198	0.151328
1521	0.14257	0.206712
1523.71	0.201204	0.270721
1526.41	0.247501	0.340518
1529.11	0.328655	0.414367
1531.81	0.399397	0.489429
1534.51	0.468031	0.563013
1537.2	0.532268	0.630834
1539.9	0.584459	0.688338
1542.59	0.633069	0.730725
1545.29	0.674948	0.754846
1547.98	0.693073	0.758073
1550.67	0.70049	0.740489
1553.36	0.67296	0.705535
1556.04	0.62743	0.656923
1558.73	0.55639	0.597465
1561.42	0.474567	0.532123
1564.1	0.395786	0.465158
1566.78	0.337566	0.400657
1569.46	0.294826	0.343028
1572.14	0.270377	0.296539
1574.82	0.254651	0.263594
1577.5	0.25798	0.245865
1580.18	0.265807	0.241766
1582.85	0.276601	0.249052
1585.53	0.288432	0.267233
1588.2	0.317429	0.293933
1590.87	0.346981	0.326256
1593.54	0.372817	0.362403
1596.21	0.402371	0.400737
1598.87	0.441499	0.439777
1601.54	0.476006	0.478047
1604.2	0.49555	0.513818
1606.87	0.51927	0.547328
1609.53	0.521253	0.579172
1612.19	0.548329	0.6118
1614.85	0.540043	0.647259
1617.51	0.553335	0.688243
1620.16	0.556252	0.73501
1622.82	0.585482	0.78765
1625.47	0.622717	0.843906
1628.13	0.689259	0.898165
1630.78	0.77275	0.943984
1633.43	0.850084	0.976956
1636.08	0.916143	0.993195
1638.72	0.95134	0.990402
1641.37	0.929911	0.968009
1644.02	0.857624	0.923729
1646.66	0.771126	0.857303
1649.3	0.664463	0.771911
1651.94	0.560562	0.672302
1654.58	0.475172	0.567169
1657.22	0.379512	0.463325
1659.86	0.30493	0.366787
1662.5	0.235701	0.281365
1665.13	0.178008	0.209509
1667.77	0.143258	0.150781
1670.4	0.107632	0.104672
1673.03	0.0863518	0.0699786
1675.66	0.0743309	0.0450864
1678.29	0.0616152	0.0287858
1680.92	0.0531819	0.0192505
1683.54	0.0561749	0.0144092
1686.17	0.0448297	0.0123637
1688.79	0.0438682	0.0114712
1691.41	0.0380752	0.0111295
1694.03	0.0369897	0.0108008
1696.65	0.0410879	0.0105693
1699.27	0.0325455	0.0107499
1701.89	0.0308236	0.0110246
1704.51	0.0387151	0.011218
1707.12	0.0342834	0.011363
1709.73	0.0379686	0.0116225
1712.35	0.0364664	0.0119688
1714.96	0.042118	0.0122056
1717.57	0.0419999	0.0123638
1720.18	0.0475266	0.0126143
1722.78	0.0447144	0.0125737
1725.39	0.0531473	0.0124527
1727.99	0.0514108	0.012071
1730.6	0.06613	0.0119211
1733.2	0.0688756	0.0121021
1735.8	0.076926	0.0120949
1738.4	0.0779374	0.0122054
1741	0.0837651	0.0125181
1743.6	0.088308	0.0127303
1746.19	0.0938805	0.012929
1748.79	0.0935041	0.0127955
1751.38	0.102093	0.0128629
1753.97	0.108504	0.0137132
1756.57	0.0977066	0.014093
1759.16	0.107387	0.0148339
1761.74	0.106959	0.0160125
1764.33	0.111919	0.0170628
1766.92	0.112274	0.0181384
1769.5	0.110542	0.0188586
1772.09	0.110459	0.0198827
1774.67	0.110888	0.021019
1777.25	0.110346	0.0219686
1779.83	0.10623	0.0229495
1782.41	0.103157	0.0240404
1784.99	0.110477	0.0251691
1787.56	0.103481	0.0260042
1790.14	0.098425	0.0265008
1792.71	0.0993714	0.0270869
1795.29	0.0954613	0.0278542
1797.86	0.100713	0.0282788
1800.43	0.102049	0.0287169
1803	0.0945505	0.0291406
1805.57	0.104085	0.0291616
1808.13	0.103918	0.0291903
1810.7	0.114947	0.0291709
1813.26	0.119826	0.028769
1815.83	0.11984	0.028732
1818.39	0.124396	0.0290018
1820.95	0.12648	0.0286004
1823.51	0.130646	0.0280388
1826.07	0.134962	0.0278354
1828.62	0.142221	0.0273951
1831.18	0.150556	0.0267607
1833.73	0.153382	0.0263243
1836.29	0.161015	0.0257945
1838.84	0.165977	0.0255462
1841.39	0.166251	0.0252823
1843.94	0.165806	0.0242571
1846.49	0.176201	0.0236559
1849.03	0.171962	0.0236389
1851.58	0.180068	0.0232223
1854.13	0.175185	0.0228963
1856.67	0.178934	0.0230194
1859.21	0.178068	0.0231293
1861.75	0.179475	0.0231639
1864.29	0.173695	0.0231692
1866.83	0.173671	0.023022
1869.37	0.171148	0.022877
1871.91	0.17411	0.0232103
1874.44	0.17176	0.0238718
1876.98	0.171135	0.0243861
1879.51	0.16578	0.0247701
1882.04	0.167257	0.0250491
1884.57	0.174878	0.0252382
1887.1	0.169168	0.0253282
1889.63	0.17787	0.0255278
1892.15	0.176202	0.0257377
1894.68	0.175056	0.0258817
1897.2	0.172452	0.0259291
1899.73	0.17654	0.0258047
1902.25	0.186578	0.0261315
1904.77	0.182203	0.0264152
1907.29	0.185285	0.0261971
1909.81	0.1883	0.0263068
1912.33	0.192858	0.0267071
1914.84	0.198151	0.0268043
1917.36	0.199227	0.0266883
1919.87	0.192685	0.0265922
1922.39	0.19861	0.0262969
1924.9	0.201563	0.0259675
1927.41	0.198403	0.0256779
1929.92	0.190667	0.0254236
1932.42	0.184605	0.025548
1934.93	0.186125	0.0260134
1937.44	0.184988	0.0266814
1939.94	0.179383	0.0267891
1942.44	0.172923	0.0263469
1944.95	0.166839	0.0265698
1947.45	0.160872	0.0271975
1949.95	0.156532	0.027472
1952.45	0.155279	0.0275426
1954.94	0.151416	0.0275212
1957.44	0.150372	0.0277447
1959.93	0.143774	0.0285028
1962.43	0.138687	0.0293541
1964.92	0.133359	0.0300699
1967.41	0.135475	0.0308392
1969.9	0.133123	0.0314934
1972.39	0.128547	0.0322786
1974.88	0.128173	0.0332346
1977.37	0.127865	0.0338112
1979.85	0.134084	0.0340587
1982.34	0.132818	0.034604
1984.82	0.137718	0.0350423
1987.3	0.14259	0.0346708
1989.78	0.147419	0.0341531
1992.26	0.149513	0.0337031
1994.74	0.150291	0.0329064
1997.22	0.146642	0.0316878
1999.7	0.146535	0.0305273
2002.17	0.144876	0.0295723
2004.65	0.135532	0.0281413
2007.12	0.139842	0.0264851
2009.59	0.137766	0.0250572
2012.06	0.138821	0.0235626
2014.53	0.138731	0.0221823
2017	0.130286	0.0212592
2019.47	0.128606	0.0204696
2021.93	0.133898	0.0193772
2024.4	0.126016	0.0183969
2026.86	0.122202	0.0178799
2029.32	0.122353	0.017111
2031.79	0.118462	0.0159315
2034.25	0.108801	0.0152224
2036.71	0.100404	0.0148407
2039.16	0.0904347	0.0143633
2041.62	0.0802176	0.0144107
2044.08	0.0561769	0.0149914
2046.53	0.0446795	0.0155459
2048.99	0.0435835	0.0158411
2051.44	0.057095	0.0161561
2053.89	0.0709532	0.0167752
2056.34	0.0699939	0.0174475
2058.79	0.0557364	0.0179111
2061.24	0.0500411	0.0182675
2063.68	0.0532249	0.018567
2066.13	0.0584457	0.0184593
2068.57	0.0701836	0.0179535
2071.02	0.0678712	0.0177169
2073.46	0.0651787	0.0178551
2075.9	0.058944	0.0176592
2078.34	0.0579415	0.0172419
2080.78	0.0627674	0.017177
2083.21	0.0645543	0.0171111
2085.65	0.0736112	0.0168616
2088.09	0.0745537	0.0167563
2090.52	0.0710752	0.0166327
2092.95	0.0914992	0.0162241
2095.39	0.0944878	0.0158135
2097.82	0.10008	0.0155888
2100.25	0.109284	0.0153702
2102.68	0.118407	0.0150919
2105.1	0.118179	0.0146989
2107.53	0.120086	0.014434
2109.95	0.116177	0.0146261
2112.38	0.118951	0.0149562
2114.8	0.117734	0.014973
2117.22	0.112657	0.0149572
2119.64	0.108571	0.015548
2122.06	0.105117	0.016093
2124.48	0.102254	0.0163038
2126.9	0.0959171	0.0165701
2129.32	0.0954231	0.0165039
2131.73	0.0951428	0.0167736
2134.15	0.0892891	0.0175694
2136.56	0.0830215	0.0183785
2138.97	0.0630804	0.0190005
2141.38	0.0443289	0.0191049
2143.79	0.0405602	0.0192665
2146.2	0.0541503	0.0199503
2148.61	0.0594857	0.0203248
2151.01	0.0583047	0.0200342
2153.42	0.0387589	0.0197862
2155.82	0.0322247	0.0197904
2158.23	0.0312117	0.0197508
2160.63	0.0391724	0.0197318
2163.03	0.0453086	0.020009
2165.43	0.0567785	0.0201467
2167.83	0.0686089	0.0201251
2170.22	0.065893	0.0202847
2172.62	0.0574448	0.0203452
2175.02	0.0546907	0.0202936
2177.41	0.0567097	0.0200992
2179.8	0.0537218	0.0198423
2182.19	0.0654414	0.0196459
2184.59	0.0709987	0.0194983
2186.98	0.0728992	0.0195559
2189.36	0.0776573	0.0197506
2191.75	0.0802095	0.0199571
2194.14	0.0795202	0.0204624
2196.52	0.0764313	0.0207657
2198.91	0.067417	0.0206301
2201.29	0.0591808	0.0206447
2203.67	0.0587411	0.020847
2206.05	0.0619527	0.0211764
2208.43	0.0686396	0.0213718
2210.81	0.070779	0.0214176
2213.19	0.061575	0.0217181
2215.57	0.0535231	0.0219971
2217.94	0.0518583	0.0219627
2220.32	0.0447091	0.0218531
2222.69	0.037461	0.0217343
2225.06	0.0443856	0.0215273
2227.43	0.045596	0.0213972
2229.81	0.0481393	0.0215143
2232.17	0.0549743	0.0212426
2234.54	0.0543608	0.0208616
2236.91	0.0490465	0.020822
2239.27	0.0412922	0.0206201
2241.64	0.0376443	0.02033
2244	0.0263452	0.0202161
2246.37	0.0235464	0.0203448
2248.73	0.0263507	0.0200996
2251.09	0.0294158	0.0195657
2253.45	0.036981	0.0191099
2255.81	0.0462835	0.0187971
2258.16	0.0497514	0.0187728
2260.52	0.0478062	0.0184637
2262.87	0.0516155	0.018063
2265.23	0.0544552	0.0178789
2267.58	0.0531732	0.017662
2269.93	0.0494248	0.017541
2272.28	0.048896	0.0176529
2274.63	0.0533504	0.0176014
2276.98	0.0609907	0.0173394
2279.33	0.0594488	0.0173144
2281.68	0.0599333	0.0174306
2284.02	0.0625329	0.0172978
2286.37	0.0624128	0.0170025
2288.71	0.0674935	0.0169592
2291.05	0.0695703	0.017136
2293.39	0.0679978	0.0172204
2295.73	0.0627292	0.0172441
2298.07	0.0662878	0.017173
2300.41	0.0632	0.0172167
2302.75	0.0693707	0.0172988
2305.08	0.0647949	0.0173658
2307.42	0.0665034	0.017584
2309.75	0.0608218	0.0177072
2312.08	0.0545614	0.0172894
2314.42	0.0519184	0.0166709
2316.75	0.0564387	0.016607
2319.08	0.0524985	0.016516
2321.4	0.0461323	0.0161199
2323.73	0.0429445	0.0160187
2326.06	0.0410608	0.0160193
2328.38	0.0424105	0.0154673
2330.71	0.0480015	0.0149973
2333.03	0.0364599	0.0149613
2335.35	0.040188	0.0149536
2337.67	0.0375841	0.0151178
2339.99	0.0352139	0.0150475
2342.31	0.0360658	0.0149169
2344.63	0.0375245	0.0150038
2346.95	0.0408268	0.0146942
2349.26	0.0368918	0.0141895
2351.58	0.0394269	0.0140731
2353.89	0.0388401	0.0143102
2356.21	0.040797	0.0142047
2358.52	0.0389192	0.0138684
2360.83	0.0433388	0.0139805
2363.14	0.047084	0.014141
2365.45	0.0545509	0.0141203
2367.75	0.0523286	0.0141136
2370.06	0.0474161	0.0140644
2372.37	0.0511771	0.0139571
2374.67	0.0535895	0.0142576
2376.97	0.0509024	0.0146454
2379.28	0.0517412	0.014845
2381.58	0.0491091	0.0151866
2383.88	0.0515304	0.0154916
2386.18	0.0540175	0.0157423
2388.48	0.0586526	0.0158907
2390.77	0.0539854	0.0159337
2393.07	0.0532445	0.016193
2395.36	0.0532655	0.0163101
2397.66	0.0498523	0.0161172
2399.95	0.0472415	0.0159156
2402.24	0.0471562	0.0156916
2404.53	0.0456219	0.0155949
2406.82	0.0463414	0.0155453
2409.11	0.0411543	0.0154386
2411.4	0.0417763	0.0146091
2413.69	0.0393381	0.0134638
2415.97	0.0383261	0.0130128
2418.26	0.0373723	0.0128858
2420.54	0.03482	0.012842
2422.82	0.0347296	0.0129839
2425.11	0.0341264	0.0131792
2427.39	0.033973	0.0131725
2429.67	0.0313008	0.0127217
2431.95	0.0328496	0.0121721
2434.22	0.0355339	0.0117909
2436.5	0.0372528	0.011441
2438.78	0.0332497	0.0111853
2441.05	0.0318777	0.0109162
2443.32	0.0336643	0.0107273
2445.6	0.0362897	0.0105995
2447.87	0.0398584	0.0103236
2450.14	0.0405087	0.0100637
2452.41	0.0435231	0.00970352
2454.68	0.0431225	0.00936866
2456.94	0.0430946	0.00889279
2459.21	0.0423828	0.00827109
2461.48	0.0446753	0.00774978
2463.74	0.0455728	0.00731054
2466	0.0452631	0.00710079
2468.27	0.0503734	0.00718382
2470.53	0.0452529	0.00719961
2472.79	0.0473204	0.0066806
2475.05	0.0481151	0.00609098
2477.31	0.049306	0.00604785
2479.56	0.0509376	0.00601556
2481.82	0.0468208	0.0058283
2484.07	0.0448097	0.00556026
2486.33	0.0421035	0.0052401
2488.58	0.0418239	0.00495077
2490.83	0.0454642	0.00413762
2493.09	0.0425117	0.00326948
2495.34	0.0418591	0.00264026
2497.59	0.0394219	0.00213778
2499.83	0.0398181	0.00192804
2502.08	0.0373915	0.00226414
2504.33	0.0357341	0.00340377
2506.57	0.0369504	0.00559035
2508.82	0.0383394	0.00909837
2511.06	0.0392999	0.0141501
2513.3	0.0405216	0.0210105
