# Supplementary material for: Identification of toxic mold species through Raman spectroscopy of fungal conidia
Source: PLoS One. 2020 Nov 23;15(11):e0242361. doi: 10.1371/journal.pone.0242361 (PMC7682877; doi:10.1371/journal.pone.0242361)
Supplement: S3 Dataset — (XLSX) [file pone.0242361.s005.xlsx]

## Sheet: Sheet1
Raman Shift	Raw spectrum	Raman spectrum
266.142	0.00818581	0.000499077
269.491	0.0141552	0.000292499
272.837	0.0156431	0.000235105
276.182	0.0177516	0.000176329
279.525	0.0214679	0.000613306
282.865	0.0242439	0.000972827
286.204	0.0234238	0.00142274
289.542	0.0423582	0.00263238
292.878	0.0579674	0.00483028
296.211	0.0617668	0.00859444
299.543	0.0858816	0.0144037
302.873	0.104209	0.0228807
306.202	0.134257	0.0343874
309.529	0.156497	0.0486096
312.853	0.191365	0.0654135
316.176	0.222059	0.0844505
319.497	0.249368	0.105014
322.816	0.269988	0.126293
326.134	0.305166	0.147465
329.449	0.323228	0.16814
332.764	0.342748	0.187994
336.077	0.361794	0.206264
339.386	0.380823	0.222982
342.696	0.40426	0.238443
346.002	0.432661	0.251574
349.308	0.451464	0.262401
352.611	0.46995	0.270592
355.913	0.489905	0.274874
359.212	0.491468	0.274161
362.511	0.503024	0.267529
365.806	0.497789	0.25545
369.101	0.481118	0.238859
372.394	0.448134	0.219024
375.685	0.41066	0.197466
378.974	0.376359	0.175815
382.261	0.346317	0.155841
385.548	0.328262	0.139117
388.831	0.312556	0.126252
392.113	0.302138	0.117469
395.394	0.298891	0.112155
398.673	0.300241	0.108942
401.949	0.300968	0.107383
405.224	0.303542	0.106946
408.498	0.30457	0.107151
411.77	0.308453	0.107715
415.039	0.307784	0.109017
418.307	0.294524	0.112135
421.575	0.307168	0.117737
424.839	0.306824	0.126158
428.102	0.320304	0.137041
431.363	0.337945	0.149578
434.622	0.350775	0.162378
437.88	0.373542	0.173574
441.136	0.390291	0.181913
444.391	0.401217	0.185997
447.643	0.402477	0.184722
450.894	0.393189	0.178781
454.143	0.375088	0.169003
457.39	0.355694	0.156228
460.636	0.336401	0.142033
463.88	0.321534	0.127968
467.122	0.310054	0.115212
470.363	0.305161	0.104432
473.601	0.295567	0.0967435
476.838	0.279636	0.0942055
480.073	0.266417	0.0988947
483.306	0.250748	0.112525
486.538	0.251642	0.135739
489.769	0.273131	0.167438
492.997	0.315602	0.204623
496.224	0.373069	0.243247
499.449	0.439768	0.279017
502.671	0.494409	0.307433
505.893	0.52905	0.324567
509.113	0.526303	0.328071
512.332	0.494193	0.317502
515.548	0.454376	0.294479
518.762	0.401293	0.261972
521.976	0.347594	0.223874
525.187	0.307136	0.184578
528.396	0.273983	0.147758
531.604	0.242702	0.115905
534.811	0.221257	0.089214
538.015	0.198613	0.067308
541.218	0.170617	0.0497727
544.419	0.147874	0.0355945
547.618	0.131052	0.024601
550.816	0.122473	0.0169382
554.012	0.109149	0.0123356
557.207	0.0989638	0.0108317
560.399	0.0972039	0.0120998
563.59	0.099966	0.015025
566.779	0.10549	0.0193075
569.967	0.118835	0.024945
573.153	0.133363	0.0312665
576.338	0.13576	0.0374545
579.52	0.141398	0.0429234
582.701	0.146149	0.0471984
585.88	0.151382	0.0502657
589.057	0.147186	0.0528331
592.234	0.151054	0.0548784
595.408	0.139516	0.0561302
598.58	0.127456	0.0565785
601.751	0.125357	0.0560586
604.92	0.119135	0.0543352
608.088	0.110559	0.0515655
611.254	0.0942662	0.0482088
614.418	0.0765017	0.0446518
617.58	0.0579983	0.0407258
620.741	0.0417296	0.0362774
623.901	0.0376612	0.0315576
627.058	0.0284689	0.0271412
630.214	0.0232897	0.0239302
633.368	0.0228077	0.0216253
636.521	0.0182606	0.0199092
639.671	0.0162435	0.0188291
642.822	0.0248891	0.0179062
645.969	0.0290755	0.0173754
649.115	0.043567	0.017154
652.259	0.043388	0.0167138
655.402	0.047031	0.0158511
658.543	0.0513484	0.0146035
661.682	0.0475659	0.0131829
664.82	0.0467992	0.0114786
667.956	0.039701	0.00982824
671.091	0.0405667	0.00849965
674.223	0.0358579	0.00724956
677.355	0.031073	0.0064581
680.484	0.0309086	0.00644387
683.612	0.028436	0.00720247
686.738	0.0196248	0.00879656
689.863	0.0195231	0.0112996
692.986	0.0236408	0.0149165
696.107	0.028778	0.0193773
699.227	0.0340634	0.024195
702.345	0.0434861	0.0287141
705.461	0.0685392	0.032764
708.576	0.0618922	0.0372216
711.69	0.0681239	0.0419857
714.802	0.0736768	0.0464035
717.912	0.0701316	0.0505412
721.02	0.078669	0.0545729
724.127	0.0823931	0.0587564
727.232	0.0901577	0.0633268
730.335	0.09285	0.0684528
733.437	0.0965247	0.0742548
736.538	0.109712	0.080634
739.636	0.0978459	0.087399
742.733	0.101591	0.0938235
745.828	0.106894	0.0991279
748.922	0.110339	0.10294
752.014	0.110057	0.104809
755.105	0.103553	0.104662
758.194	0.1098	0.102389
761.282	0.105612	0.0979665
764.367	0.0917001	0.0916422
767.452	0.0820027	0.0837481
770.534	0.0756733	0.0750484
773.615	0.0698683	0.066189
776.694	0.0787634	0.0577222
779.773	0.0722059	0.0498438
782.849	0.0656095	0.0424839
785.923	0.0689417	0.0360927
788.997	0.0659022	0.0311571
792.068	0.0645139	0.0274992
795.137	0.0683869	0.0246021
798.206	0.0596047	0.022483
801.273	0.0636311	0.0213713
804.337	0.061621	0.0212374
807.401	0.0580897	0.021997
810.463	0.0549514	0.0234055
813.523	0.0594667	0.0257291
816.582	0.0511534	0.0294885
819.639	0.0582844	0.0347386
822.694	0.0628028	0.0415284
825.749	0.0676765	0.0496526
828.801	0.072766	0.0589284
831.852	0.0922133	0.0692534
834.901	0.103998	0.0796625
837.949	0.117632	0.0892366
840.995	0.134535	0.0978163
844.04	0.145356	0.104767
847.082	0.155217	0.109308
850.124	0.163803	0.111263
853.164	0.17518	0.110318
856.202	0.172796	0.106635
859.239	0.158123	0.100974
862.274	0.151505	0.0940309
865.308	0.14323	0.086406
868.34	0.130787	0.0786566
871.37	0.127165	0.0714169
874.399	0.112709	0.0650275
877.427	0.107618	0.0597722
880.452	0.095835	0.0557563
883.476	0.0913301	0.0526951
886.499	0.0865066	0.0502154
889.52	0.0720641	0.0478207
892.54	0.0624946	0.0456664
895.557	0.0546132	0.0440254
898.574	0.0521868	0.0427863
901.589	0.0398436	0.0419639
904.603	0.0405024	0.0419915
907.614	0.0406555	0.0431903
910.624	0.046376	0.0455289
913.633	0.0509855	0.0488949
916.64	0.0644944	0.0530272
919.646	0.0680153	0.057884
922.65	0.0795879	0.0633079
925.653	0.0876876	0.069287
928.654	0.0889896	0.0763193
931.653	0.0991353	0.0850284
934.651	0.110675	0.0964103
937.647	0.114015	0.111713
940.643	0.133794	0.131797
943.636	0.151458	0.156739
946.628	0.184847	0.185441
949.618	0.215464	0.21516
952.607	0.251433	0.242914
955.594	0.29046	0.266199
958.58	0.318624	0.283013
961.564	0.323945	0.292775
964.546	0.310501	0.295604
967.528	0.275235	0.291952
970.507	0.238144	0.28322
973.485	0.207538	0.271652
976.462	0.177419	0.260293
979.437	0.171613	0.252119
982.41	0.168458	0.248267
985.382	0.169001	0.248552
988.353	0.181963	0.251807
991.322	0.212621	0.255634
994.289	0.22927	0.257766
997.255	0.231271	0.256136
1000.22	0.24032	0.249749
1003.18	0.233472	0.238424
1006.14	0.214103	0.222328
1009.1	0.188489	0.202288
1012.06	0.159901	0.179712
1015.02	0.137515	0.156232
1017.97	0.116577	0.133511
1020.93	0.0987587	0.113289
1023.88	0.0852242	0.0966461
1026.83	0.0707616	0.083111
1029.78	0.0539515	0.0725125
1032.73	0.0491459	0.0645561
1035.68	0.0508667	0.0584736
1038.62	0.0476397	0.0537077
1041.56	0.0302328	0.0499362
1044.51	0.0315999	0.0468457
1047.45	0.0223134	0.044369
1050.39	0.0144245	0.0425314
1053.32	0.0134119	0.0411871
1056.26	0.0152134	0.0402718
1059.19	0.0173872	0.0397083
1062.13	0.018537	0.0392194
1065.06	0.0216155	0.0385975
1067.99	0.02947	0.0375163
1070.92	0.0342257	0.0361243
1073.84	0.0382912	0.034513
1076.77	0.0388824	0.0322318
1079.69	0.0366008	0.0294561
1082.62	0.0400573	0.0263941
1085.54	0.0450696	0.0230852
1088.46	0.0478246	0.0195875
1091.37	0.055233	0.0160886
1094.29	0.0600811	0.012648
1097.21	0.0555424	0.00948249
1100.12	0.0573481	0.00672182
1103.03	0.0498176	0.00430988
1105.94	0.0496883	0.00269074
1108.85	0.046928	0.00217537
1111.76	0.0492347	0.00259194
1114.67	0.0459613	0.0037144
1117.57	0.0416248	0.00537912
1120.48	0.0471971	0.00728926
1123.38	0.0444281	0.00947114
1126.28	0.047283	0.0122842
1129.18	0.0401252	0.0160578
1132.08	0.0352722	0.0210711
1134.97	0.0439879	0.0278021
1137.87	0.0450093	0.0363186
1140.76	0.0549138	0.0466364
1143.65	0.0682354	0.0591127
1146.54	0.0830569	0.0732807
1149.43	0.113697	0.0882304
1152.32	0.136594	0.102615
1155.2	0.155473	0.115702
1158.09	0.175444	0.127414
1160.97	0.192302	0.137124
1163.85	0.199184	0.145338
1166.73	0.19294	0.152827
1169.61	0.196691	0.160435
1172.49	0.193377	0.169514
1175.36	0.194493	0.181269
1178.24	0.204409	0.196896
1181.11	0.219818	0.216481
1183.98	0.245409	0.239569
1186.85	0.265275	0.265346
1189.72	0.292253	0.292569
1192.59	0.322496	0.319326
1195.46	0.344506	0.343577
1198.32	0.364952	0.363302
1201.18	0.371655	0.377296
1204.04	0.380845	0.384325
1206.9	0.373623	0.383527
1209.76	0.360798	0.374919
1212.62	0.339856	0.358679
1215.48	0.323954	0.335328
1218.33	0.295673	0.306099
1221.18	0.265085	0.272489
1224.03	0.226625	0.236085
1226.88	0.194244	0.19908
1229.73	0.154529	0.163559
1232.58	0.125377	0.130789
1235.43	0.102934	0.102634
1238.27	0.0811029	0.080637
1241.11	0.0730636	0.0652512
1243.96	0.0699163	0.0567024
1246.8	0.072521	0.0543426
1249.63	0.0917468	0.0572405
1252.47	0.0986092	0.0643569
1255.31	0.121878	0.0744368
1258.14	0.127373	0.086735
1260.98	0.13814	0.100595
1263.81	0.14421	0.114915
1266.64	0.147948	0.128661
1269.47	0.154036	0.141286
1272.29	0.162221	0.15137
1275.12	0.161362	0.158094
1277.94	0.163202	0.161635
1280.77	0.166107	0.162395
1283.59	0.162013	0.160765
1286.41	0.147667	0.157364
1289.23	0.132859	0.153152
1292.05	0.105244	0.149062
1294.86	0.0925369	0.145941
1297.68	0.0930578	0.143839
1300.49	0.0928364	0.142635
1303.3	0.108785	0.141973
1306.11	0.127972	0.141481
1308.92	0.145123	0.140717
1311.73	0.154896	0.13835
1314.54	0.156853	0.133597
1317.34	0.150164	0.126205
1320.14	0.135817	0.11564
1322.95	0.132034	0.102519
1325.75	0.120212	0.0880997
1328.55	0.109006	0.0733
1331.35	0.101635	0.059221
1334.14	0.0908244	0.0472738
1336.94	0.0807525	0.0376764
1339.73	0.0824948	0.0307436
1342.52	0.0722435	0.0266833
1345.31	0.0751551	0.0252332
1348.1	0.0729215	0.0261132
1350.89	0.0704765	0.0288399
1353.68	0.074053	0.0327241
1356.47	0.0774969	0.0372405
1359.25	0.0845981	0.0416573
1362.03	0.0838826	0.0454063
1364.81	0.0826384	0.0481777
1367.59	0.077844	0.050005
1370.37	0.0749111	0.0511522
1373.15	0.0696378	0.0521788
1375.93	0.0661963	0.0540157
1378.7	0.0506399	0.0572068
1381.47	0.0512312	0.0627685
1384.25	0.053043	0.0714056
1387.02	0.0577628	0.084161
1389.79	0.0731075	0.102756
1392.55	0.0954792	0.126975
1395.32	0.125058	0.157148
1398.09	0.162249	0.192741
1400.85	0.206256	0.231805
1403.61	0.257223	0.272648
1406.37	0.300514	0.312483
1409.13	0.346392	0.348793
1411.89	0.389941	0.378928
1414.65	0.417592	0.400888
1417.4	0.439308	0.413657
1420.16	0.43898	0.416686
1422.91	0.425962	0.409908
1425.66	0.403802	0.394365
1428.41	0.377275	0.371442
1431.16	0.340749	0.343716
1433.91	0.298363	0.313481
1436.65	0.267018	0.283396
1439.4	0.244541	0.255679
1442.14	0.214239	0.232933
1444.89	0.199779	0.216601
1447.63	0.190113	0.207989
1450.37	0.186879	0.207718
1453.1	0.201771	0.215985
1455.84	0.220798	0.232401
1458.58	0.235976	0.255669
1461.31	0.27967	0.28342
1464.04	0.316369	0.313007
1466.77	0.362778	0.341212
1469.5	0.40404	0.36415
1472.23	0.447162	0.378002
1474.96	0.464808	0.379995
1477.69	0.477343	0.369339
1480.41	0.463951	0.346312
1483.13	0.425838	0.312092
1485.86	0.368524	0.268686
1488.58	0.304118	0.219737
1491.3	0.243263	0.169118
1494.01	0.178888	0.120723
1496.73	0.136642	0.0778915
1499.45	0.104973	0.0440716
1502.16	0.0920091	0.021211
1504.87	0.0929262	0.0102136
1507.58	0.103705	0.0109752
1510.29	0.116542	0.0229988
1513	0.139289	0.0455264
1515.71	0.152229	0.0773625
1518.42	0.184277	0.117392
1521.12	0.214205	0.164759
1523.83	0.261101	0.218819
1526.53	0.293973	0.276132
1529.23	0.356587	0.334883
1531.93	0.412585	0.391635
1534.63	0.477828	0.443191
1537.32	0.534962	0.486039
1540.02	0.572314	0.517282
1542.71	0.601651	0.533982
1545.41	0.609124	0.534741
1548.1	0.592109	0.519534
1550.79	0.555943	0.489442
1553.48	0.511247	0.446811
1556.16	0.452172	0.395435
1558.85	0.389343	0.33935
1561.54	0.333381	0.282778
1564.22	0.284748	0.229635
1566.9	0.241806	0.182721
1569.58	0.221995	0.144584
1572.26	0.207879	0.117366
1574.94	0.199908	0.101175
1577.62	0.209072	0.0958942
1580.3	0.215067	0.100796
1582.97	0.230754	0.11483
1585.65	0.24924	0.136531
1588.32	0.28107	0.163744
1590.99	0.310046	0.195307
1593.66	0.33806	0.229652
1596.33	0.368225	0.266011
1598.99	0.394372	0.303847
1601.66	0.417129	0.3431
1604.32	0.441708	0.384165
1606.99	0.457066	0.42844
1609.65	0.46494	0.477094
1612.31	0.495647	0.532431
1614.97	0.512018	0.594911
1617.63	0.558945	0.664853
1620.28	0.606761	0.739217
1622.94	0.679593	0.813739
1625.59	0.757985	0.881999
1628.25	0.842829	0.937896
1630.9	0.924192	0.976099
1633.55	0.974227	0.993642
1636.2	0.984112	0.988334
1638.84	0.945857	0.959525
1641.49	0.864278	0.907857
1644.14	0.75482	0.836004
1646.78	0.64375	0.748451
1649.42	0.532638	0.65051
1652.06	0.427324	0.549182
1654.7	0.348332	0.451371
1657.34	0.279113	0.361309
1659.98	0.224858	0.282811
1662.62	0.174963	0.216804
1665.25	0.141272	0.163158
1667.89	0.110766	0.119982
1670.52	0.0873484	0.0860856
1673.15	0.0701398	0.0604724
1675.78	0.0602316	0.0412596
1678.41	0.0506966	0.027534
1681.04	0.0417565	0.0184407
1683.66	0.0409899	0.0127439
1686.29	0.0352387	0.00977456
1688.91	0.0293979	0.00856137
1691.53	0.0242093	0.00811264
1694.15	0.0231584	0.00806835
1696.77	0.0235077	0.00808136
1699.39	0.0167244	0.0080501
1702.01	0.0130666	0.00785012
1704.63	0.0171178	0.00724421
1707.24	0.0151876	0.00683005
1709.85	0.0149586	0.00665942
1712.47	0.0154729	0.00626626
1715.08	0.0160273	0.00572255
1717.69	0.0159349	0.00558553
1720.3	0.0218958	0.00586096
1722.9	0.0243124	0.00606484
1725.51	0.0288221	0.00618103
1728.11	0.0247506	0.00639182
1730.72	0.0404458	0.00647879
1733.32	0.0453533	0.00649985
1735.92	0.0532667	0.00648049
1738.52	0.0548476	0.00637104
1741.12	0.0569972	0.00619278
1743.72	0.0632373	0.00602537
1746.31	0.0701468	0.00598375
1748.91	0.0720963	0.00627126
1751.5	0.0784829	0.00678265
1754.09	0.0808538	0.00731909
1756.69	0.0764037	0.00783314
1759.28	0.0787315	0.00846471
1761.86	0.0860417	0.00916791
1764.45	0.088231	0.00981297
1767.04	0.083279	0.0105836
1769.62	0.0887835	0.0113292
1772.21	0.083711	0.0118864
1774.79	0.0807449	0.0123075
1777.37	0.0800453	0.0126055
1779.95	0.0797461	0.0130139
1782.53	0.0763628	0.0136291
1785.11	0.0770528	0.0141853
1787.68	0.0730243	0.0145917
1790.26	0.0682895	0.0150912
1792.83	0.0682295	0.0157034
1795.41	0.0639243	0.0161736
1797.98	0.0692915	0.0163564
1800.55	0.0667838	0.0162432
1803.12	0.065865	0.0160962
1805.69	0.0694627	0.0160806
1808.25	0.0692832	0.0159711
1810.82	0.0800877	0.0158174
1813.38	0.082201	0.0157299
1815.95	0.08801	0.0156034
1818.51	0.095935	0.0154474
1821.07	0.0958736	0.0154438
1823.63	0.102145	0.0156152
1826.19	0.106369	0.0156234
1828.74	0.112255	0.015415
1831.3	0.121499	0.0151489
1833.85	0.126775	0.0149821
1836.41	0.136429	0.0148699
1838.96	0.138661	0.0147125
1841.51	0.140394	0.0145549
1844.06	0.145108	0.0142861
1846.61	0.150631	0.0141449
1849.15	0.148865	0.0141867
1851.7	0.151178	0.0141994
1854.25	0.153675	0.0144461
1856.79	0.153781	0.0149088
1859.33	0.156408	0.0150436
1861.87	0.153628	0.0150073
1864.41	0.151571	0.0150952
1866.95	0.149982	0.0149291
1869.49	0.149248	0.0146705
1872.03	0.14547	0.0147245
1874.56	0.146154	0.0148331
1877.1	0.147888	0.0147751
1879.63	0.1394	0.0146147
1882.16	0.138402	0.0145073
1884.69	0.147533	0.0143685
1887.22	0.140589	0.0141353
1889.75	0.148695	0.0137878
1892.27	0.14631	0.0135671
1894.8	0.148847	0.0137758
1897.32	0.145788	0.0139375
1899.85	0.149574	0.0140264
1902.37	0.150548	0.0141549
1904.89	0.152664	0.0143453
1907.41	0.160179	0.014558
1909.93	0.158892	0.0147348
1912.45	0.166629	0.0152008
1914.96	0.169935	0.0156766
1917.48	0.170523	0.015878
1919.99	0.168935	0.0159947
1922.51	0.170105	0.0161622
1925.02	0.176053	0.0163597
1927.53	0.171303	0.0165731
1930.04	0.167975	0.0166845
1932.54	0.161423	0.0167428
1935.05	0.16564	0.0168352
1937.56	0.159725	0.0167546
1940.06	0.155628	0.0166742
1942.56	0.146961	0.0166455
1945.07	0.137142	0.0164406
1947.57	0.131656	0.0162856
1950.07	0.126062	0.0163195
1952.57	0.124542	0.016308
1955.06	0.123513	0.0161535
1957.56	0.116061	0.0160954
1960.05	0.114798	0.0163155
1962.55	0.108681	0.0166607
1965.04	0.101653	0.0168997
1967.53	0.102899	0.0169747
1970.02	0.0999444	0.0172244
1972.51	0.0992845	0.0178346
1975	0.0964124	0.0184515
1977.49	0.0958013	0.0188844
1979.97	0.0968404	0.0192622
1982.46	0.101185	0.0196361
1984.94	0.103939	0.0198293
1987.42	0.106812	0.0198998
1989.9	0.110948	0.0199214
1992.38	0.11583	0.019818
1994.86	0.116158	0.0196879
1997.34	0.113701	0.0193422
1999.82	0.115995	0.0186838
2002.29	0.116191	0.017797
2004.77	0.109396	0.0168146
2007.24	0.116121	0.0158562
2009.71	0.116991	0.0148272
2012.18	0.115714	0.0136106
2014.65	0.115873	0.0123987
2017.12	0.110576	0.0115799
2019.59	0.109624	0.0109786
2022.05	0.113945	0.0102151
2024.52	0.108162	0.00940747
2026.98	0.102057	0.0088748
2029.44	0.103076	0.0084937
2031.91	0.0961642	0.00811014
2034.37	0.0944796	0.00784939
2036.83	0.0863841	0.00772151
2039.28	0.0771892	0.00772261
2041.74	0.0691501	0.00792961
2044.2	0.051065	0.00815381
2046.65	0.0400475	0.00835421
2049.11	0.0382535	0.0087203
2051.56	0.0465672	0.00918115
2054.01	0.0510206	0.00951616
2056.46	0.0474356	0.0097357
2058.91	0.0373002	0.0100721
2061.36	0.0390414	0.0101722
2063.8	0.0353849	0.00986116
2066.25	0.0391307	0.00966254
2068.69	0.042935	0.00959811
2071.14	0.0433369	0.00944982
2073.58	0.0430499	0.00920792
2076.02	0.0385849	0.0089285
2078.46	0.0428484	0.00852353
2080.9	0.0453491	0.00800842
2083.33	0.0486725	0.00767927
2085.77	0.0494086	0.00743287
2088.21	0.0543025	0.00707644
2090.64	0.0533581	0.0066149
2093.07	0.0638952	0.00617608
2095.51	0.0691524	0.00589637
2097.94	0.0759524	0.00550286
2100.37	0.0831361	0.00524039
2102.8	0.0867982	0.00530809
2105.22	0.0885457	0.00524069
2107.65	0.0918312	0.0052398
2110.07	0.0875945	0.00535708
2112.5	0.0919784	0.00539215
2114.92	0.0942017	0.00568611
2117.34	0.0892531	0.00636276
2119.76	0.0841277	0.00710411
2122.18	0.0823052	0.00773447
2124.6	0.0779428	0.00844491
2127.02	0.0711511	0.00919581
2129.44	0.0741629	0.00987295
2131.85	0.071506	0.0105135
2134.27	0.0671765	0.0108345
2136.68	0.0646244	0.0111666
2139.09	0.0475734	0.0117646
2141.5	0.038401	0.0123042
2143.91	0.0323979	0.0127805
2146.32	0.0351767	0.0130554
2148.73	0.0351754	0.0130562
2151.13	0.0380312	0.0132857
2153.54	0.0287204	0.013579
2155.94	0.0226663	0.0135892
2158.35	0.0180179	0.013668
2160.75	0.0207752	0.0135793
2163.15	0.0270353	0.0132995
2165.55	0.0370965	0.0129697
2167.95	0.0404175	0.0126584
2170.34	0.0416777	0.0125161
2172.74	0.0367376	0.0123646
2175.14	0.0345044	0.0121154
2177.53	0.0361568	0.0117637
2179.92	0.0346562	0.0113596
2182.31	0.0439943	0.0110773
2184.71	0.0469053	0.0108338
2187.1	0.0503851	0.010665
2189.48	0.0534091	0.010554
2191.87	0.059352	0.0103249
2194.26	0.0548445	0.0102292
2196.64	0.0550003	0.0101358
2199.03	0.0482962	0.00991717
2201.41	0.0446491	0.00974412
2203.79	0.0430312	0.00951556
2206.17	0.0461237	0.00926074
2208.55	0.047494	0.00918953
2210.93	0.0505852	0.00917143
2213.31	0.0458567	0.00908918
2215.69	0.0394207	0.00904715
2218.06	0.0333417	0.00899114
2220.44	0.0297805	0.00898704
2222.81	0.0280561	0.00902819
2225.18	0.0267923	0.00899463
2227.55	0.025678	0.00903036
2229.93	0.0288979	0.00911007
2232.29	0.0343298	0.00910266
2234.66	0.031775	0.00905658
2237.03	0.0283464	0.00893481
2239.39	0.0240474	0.00878769
2241.76	0.0207426	0.00860952
2244.12	0.0120684	0.00847108
2246.49	0.0103021	0.00835642
2248.85	0.0104456	0.00821012
2251.21	0.0105648	0.00813171
2253.57	0.0178076	0.00787017
2255.93	0.0258908	0.00756547
2258.28	0.0268485	0.00742877
2260.64	0.0279863	0.00741993
2262.99	0.0308031	0.00750529
2265.35	0.0371004	0.00738958
2267.7	0.0368952	0.00731988
2270.05	0.0359458	0.00738788
2272.4	0.0367605	0.00726843
2274.75	0.0432337	0.0069862
2277.1	0.0418575	0.00693583
2279.45	0.0444698	0.0071095
2281.8	0.044825	0.00714595
2284.14	0.047074	0.00722123
2286.49	0.0474102	0.00740324
2288.83	0.0533806	0.00750433
2291.17	0.0545364	0.00751424
2293.51	0.0539009	0.00760063
2295.85	0.0514079	0.00772486
2298.19	0.0533326	0.00776443
2300.53	0.0518753	0.00773053
2302.87	0.0530311	0.00773071
2305.2	0.0498521	0.00778991
2307.54	0.051712	0.00787016
2309.87	0.0467142	0.00796637
2312.2	0.045411	0.0079672
2314.54	0.0376723	0.00791005
2316.87	0.041892	0.00800601
2319.2	0.0376015	0.00808963
2321.52	0.0344095	0.00810409
2323.85	0.0307383	0.00800512
2326.18	0.0306752	0.00781769
2328.5	0.0289159	0.00777361
2330.83	0.0307663	0.00767627
2333.15	0.0247516	0.00762169
2335.47	0.0273517	0.00770457
2337.79	0.0219372	0.00764118
2340.11	0.0250523	0.00758521
2342.43	0.0254692	0.00761905
2344.75	0.0249449	0.00772995
2347.07	0.0271669	0.00796058
2349.38	0.0241453	0.00802465
2351.7	0.0261855	0.00799295
2354.01	0.0296963	0.00815246
2356.33	0.0290932	0.00841717
2358.64	0.0287195	0.00877336
2360.95	0.0336807	0.00917365
2363.26	0.035181	0.00936574
2365.57	0.0396834	0.00951539
2367.87	0.0420452	0.00983291
2370.18	0.0414033	0.0100368
2372.49	0.0421444	0.0102615
2374.79	0.0400621	0.0106215
2377.09	0.0388268	0.0109973
2379.4	0.0428911	0.0112971
2381.7	0.0434835	0.0116391
2384	0.0424491	0.0121504
2386.3	0.0459863	0.0124576
2388.6	0.04672	0.0123925
2390.89	0.0445792	0.0124848
2393.19	0.0419467	0.0127716
2395.48	0.0441394	0.0128317
2397.78	0.0424317	0.0128974
2400.07	0.0367867	0.0130117
2402.36	0.0342612	0.0129537
2404.65	0.0394943	0.0128656
2406.94	0.0338605	0.0127911
2409.23	0.0347769	0.0126712
2411.52	0.0332874	0.0126222
2413.81	0.0306288	0.0124866
2416.09	0.0267103	0.0122048
2418.38	0.0271012	0.0117529
2420.66	0.0226544	0.0112866
2422.94	0.0247216	0.0109008
2425.23	0.0246434	0.0105754
2427.51	0.0217414	0.0102581
2429.79	0.0197129	0.00991451
2432.07	0.0203998	0.00965614
2434.34	0.0204521	0.00931946
2436.62	0.0202451	0.00893931
2438.9	0.0216543	0.00863101
2441.17	0.0212373	0.00819129
2443.44	0.0214953	0.00787218
2445.72	0.0232925	0.00768808
2447.99	0.0246785	0.00743007
2450.26	0.0264685	0.00707846
2452.53	0.0282102	0.00655183
2454.8	0.0271755	0.00615148
2457.06	0.0289803	0.00591778
2459.33	0.0283974	0.00566907
2461.6	0.0329316	0.0054034
2463.86	0.0309677	0.00521672
2466.12	0.0318852	0.00513563
2468.39	0.0359802	0.00505882
2470.65	0.0330256	0.00486926
2472.91	0.0360567	0.00467968
2475.17	0.0342355	0.00452775
2477.43	0.0358343	0.00432433
2479.68	0.0335917	0.00420393
2481.94	0.0316213	0.00394201
2484.19	0.0296658	0.0034976
2486.45	0.0308981	0.00306068
2488.7	0.026249	0.0027326
2490.95	0.0276565	0.00235594
2493.21	0.0281695	0.00184881
2495.46	0.024902	0.00148681
2497.71	0.0251647	0.00119313
2499.95	0.0227643	0.000692237
2502.2	0.0204078	-0.000325243
2504.45	0.020879	-0.0021638
2506.69	0.0206785	-0.00511335
2508.94	0.0208786	-0.00950511
2511.18	0.0211816	-0.0156032
2513.42	0.0203012	-0.0237256
