# Supplementary material for: Identification of toxic mold species through Raman spectroscopy of fungal conidia
Source: PLoS One. 2020 Nov 23;15(11):e0242361. doi: 10.1371/journal.pone.0242361 (PMC7682877; doi:10.1371/journal.pone.0242361)
Supplement: S4 Dataset — (XLSX) [file pone.0242361.s006.xlsx]

## Sheet: Sheet1
Raman Shift	Raw spectrum	Raman spectrum
265.929	0.0263571	0.00023613
269.278	0.0221049	2.76044e-05
272.624	0.0189837	-0.00014019
275.969	0.013682	-8.76333e-05
279.312	0.0130754	0.000152011
282.652	0.0122685	-2.58018e-05
285.991	0.0107031	-0.000169673
289.329	0.0285564	0.000120745
292.665	0.0368206	0.00156457
295.998	0.0419026	0.00491531
299.33	0.0657446	0.0108153
302.66	0.0860684	0.0199687
305.989	0.115278	0.0322471
309.316	0.137709	0.0476377
312.64	0.175553	0.0659979
315.963	0.204747	0.0864863
319.284	0.228265	0.107925
322.603	0.259849	0.129087
325.921	0.291455	0.14937
329.236	0.308752	0.168282
332.551	0.319773	0.185397
335.864	0.33587	0.200265
339.173	0.350207	0.212977
342.483	0.370909	0.22376
345.789	0.392899	0.232429
349.095	0.412781	0.23851
352.398	0.422216	0.241458
355.7	0.436638	0.24064
358.999	0.43566	0.235494
362.298	0.432236	0.226083
365.593	0.425849	0.212634
368.888	0.401791	0.196004
372.181	0.369711	0.177439
375.472	0.337656	0.15884
378.761	0.308592	0.142127
382.048	0.284265	0.128373
385.335	0.273876	0.119131
388.618	0.267819	0.114927
391.9	0.266791	0.115014
395.181	0.273999	0.118089
398.46	0.284666	0.12334
401.736	0.299651	0.130408
405.011	0.307054	0.138918
408.285	0.3111	0.148985
411.557	0.325079	0.160927
414.826	0.330034	0.174716
418.094	0.335564	0.190357
421.362	0.364219	0.208061
424.626	0.393272	0.227621
427.889	0.416542	0.248027
431.15	0.44102	0.267333
434.409	0.454832	0.283084
437.667	0.475809	0.292557
440.923	0.487613	0.29436
444.178	0.489983	0.288594
447.43	0.477536	0.276285
450.681	0.449695	0.258644
453.93	0.408187	0.237245
457.177	0.374037	0.213908
460.423	0.346958	0.190334
463.667	0.322971	0.168376
466.909	0.313151	0.149511
470.15	0.303344	0.135388
473.388	0.29262	0.128289
476.625	0.272873	0.130877
479.86	0.256941	0.146854
483.093	0.251939	0.178051
486.325	0.274273	0.221862
489.556	0.331997	0.273169
492.784	0.435063	0.324302
496.011	0.541249	0.367906
499.236	0.622711	0.399668
502.458	0.660228	0.416529
505.68	0.629938	0.415699
508.9	0.55675	0.396198
512.119	0.468113	0.360357
515.335	0.400667	0.313694
518.549	0.350799	0.263519
521.763	0.309415	0.21602
524.974	0.287906	0.174869
528.183	0.264974	0.140957
531.391	0.236486	0.113414
534.598	0.20856	0.0906446
537.802	0.183894	0.070565
541.005	0.14958	0.0524501
544.206	0.125017	0.0367514
547.405	0.105183	0.0238808
550.603	0.0949366	0.0140809
553.799	0.0853787	0.0072559
556.994	0.0780205	0.00327349
560.186	0.0761934	0.00214096
563.377	0.0753104	0.00358995
566.566	0.0759293	0.00726653
569.754	0.0848163	0.0125076
572.94	0.102138	0.0192859
576.125	0.113012	0.0274738
579.307	0.121518	0.0360487
582.488	0.126142	0.0443967
585.667	0.142762	0.0518973
588.844	0.143077	0.0583329
592.021	0.151034	0.0640931
595.195	0.144205	0.0686637
598.367	0.131925	0.0712942
601.538	0.126462	0.0722783
604.707	0.123461	0.0721091
607.875	0.113529	0.0710794
611.041	0.0986933	0.0695965
614.205	0.0842064	0.0676626
617.367	0.0720011	0.064826
620.528	0.0578313	0.060995
623.688	0.0562887	0.0563666
626.845	0.0480943	0.051478
630.001	0.0372375	0.046975
633.155	0.0353459	0.0428755
636.308	0.029189	0.0389489
639.458	0.0255218	0.0350863
642.609	0.0272788	0.0312742
645.756	0.0346364	0.0279463
648.902	0.0481446	0.0251634
652.046	0.0421828	0.0225483
655.189	0.0428403	0.0202037
658.33	0.0444024	0.0178866
661.469	0.0366104	0.0154491
664.607	0.039125	0.0133295
667.743	0.0359162	0.0113547
670.878	0.0344079	0.00932884
674.01	0.0317966	0.00772693
677.142	0.0283225	0.00693503
680.271	0.0260134	0.00716582
683.399	0.0180583	0.00825102
686.525	0.0128295	0.0101852
689.65	0.0142995	0.0136094
692.773	0.0222492	0.0180961
695.894	0.0300226	0.0226921
699.014	0.0363249	0.0273245
702.132	0.0518989	0.0318069
705.248	0.0760913	0.035678
708.363	0.0693936	0.0387889
711.477	0.07217	0.0414347
714.589	0.076543	0.0438874
717.699	0.0704367	0.0462071
720.807	0.0706125	0.0487021
723.914	0.0714959	0.0521802
727.019	0.0800778	0.0579052
730.122	0.0885569	0.0672678
733.224	0.0931281	0.0816814
736.325	0.114436	0.100872
739.423	0.117126	0.122643
742.52	0.145058	0.143691
745.615	0.183083	0.160512
748.709	0.218255	0.171448
751.801	0.236576	0.176424
754.892	0.222373	0.175465
757.981	0.201614	0.168212
761.069	0.163546	0.154344
764.154	0.131614	0.134326
767.239	0.104374	0.110796
770.321	0.0905419	0.087606
773.402	0.0819213	0.0674902
776.481	0.079969	0.0517826
779.56	0.0752694	0.0400565
782.636	0.0662023	0.0309054
785.71	0.0690049	0.0238663
788.784	0.069102	0.0189735
791.855	0.0722665	0.0158989
794.924	0.0780827	0.0142332
797.993	0.0702028	0.0134044
801.06	0.0782161	0.0132045
804.124	0.0716848	0.0138299
807.188	0.0707179	0.015115
810.25	0.0665268	0.0169631
813.31	0.0666888	0.0197059
816.369	0.0647122	0.0240319
819.426	0.0678998	0.0306015
822.481	0.077951	0.0395369
825.536	0.0847728	0.0506081
828.588	0.0926364	0.0628332
831.639	0.122808	0.0752774
834.688	0.137893	0.0874806
837.736	0.159465	0.0988359
840.782	0.177274	0.108797
843.827	0.182423	0.116206
846.869	0.191874	0.119905
849.911	0.200843	0.11972
852.951	0.210216	0.116047
855.989	0.20182	0.109742
859.026	0.183793	0.101432
862.061	0.174466	0.0916926
865.095	0.161122	0.0813485
868.127	0.147099	0.0709971
871.157	0.136462	0.0610831
874.186	0.121163	0.0523193
877.214	0.113113	0.0453776
880.239	0.0980746	0.0401635
883.263	0.0882717	0.0363828
886.286	0.0800878	0.034006
889.307	0.0690512	0.032798
892.327	0.0577058	0.0324932
895.344	0.0522535	0.0334847
898.361	0.0544475	0.0362894
901.376	0.0531472	0.0407897
904.39	0.060457	0.0468171
907.401	0.0622209	0.0539425
910.411	0.0804559	0.0613505
913.42	0.0941122	0.068348
916.427	0.112384	0.074612
919.433	0.113906	0.0803383
922.437	0.121178	0.0854049
925.44	0.121755	0.0895752
928.441	0.118289	0.0939356
931.44	0.121643	0.0999226
934.438	0.132251	0.108902
937.434	0.131348	0.122636
940.43	0.146957	0.142467
943.423	0.167882	0.168449
946.415	0.201733	0.198648
949.405	0.234296	0.229934
952.394	0.273998	0.2591
955.381	0.32276	0.283689
958.367	0.343456	0.302443
961.351	0.348848	0.314782
964.333	0.333727	0.320728
967.315	0.294984	0.320914
970.294	0.264551	0.316794
973.272	0.2349	0.311019
976.249	0.213083	0.306389
979.224	0.215771	0.304489
982.197	0.223684	0.305318
985.169	0.236312	0.307474
988.14	0.251993	0.308516
991.109	0.280849	0.305986
994.076	0.287487	0.29903
997.042	0.268808	0.287243
1000.01	0.250297	0.270526
1002.97	0.216294	0.249558
1005.93	0.178864	0.225652
1008.89	0.153239	0.200511
1011.85	0.13101	0.175974
1014.81	0.119878	0.153954
1017.76	0.108157	0.13594
1020.72	0.0984348	0.122691
1023.67	0.0894453	0.113677
1026.62	0.0778867	0.107462
1029.57	0.0657694	0.102913
1032.52	0.0597702	0.0991376
1035.47	0.0638205	0.0957883
1038.41	0.063732	0.0921623
1041.35	0.0499349	0.0881604
1044.3	0.0493661	0.0844392
1047.24	0.0343927	0.0808064
1050.18	0.0213203	0.0767802
1053.11	0.0155742	0.0725694
1056.05	0.0158082	0.06861
1058.98	0.0148031	0.0650771
1061.92	0.0138491	0.0626208
1064.85	0.0157966	0.061551
1067.78	0.0218363	0.0611673
1070.71	0.0264156	0.0614211
1073.63	0.0338807	0.0624317
1076.56	0.0458617	0.0636367
1079.48	0.0451196	0.0647675
1082.41	0.0544675	0.06573
1085.33	0.0601838	0.066159
1088.25	0.0695176	0.0656444
1091.16	0.0789438	0.0638538
1094.08	0.0846235	0.0610584
1097	0.0779851	0.0577956
1099.91	0.0797894	0.0542429
1102.82	0.0679091	0.0505011
1105.73	0.0606696	0.047143
1108.64	0.0488623	0.0448607
1111.55	0.0515769	0.0437221
1114.46	0.0472154	0.0433582
1117.36	0.0445109	0.0437449
1120.27	0.0497669	0.0453709
1123.17	0.0498115	0.0487643
1126.07	0.0516682	0.0539418
1128.97	0.044558	0.06128
1131.87	0.0410192	0.0714997
1134.76	0.0600843	0.0847003
1137.66	0.0708676	0.100822
1140.55	0.0886519	0.119724
1143.44	0.117234	0.141316
1146.33	0.144331	0.1647
1149.22	0.186711	0.188522
1152.11	0.218045	0.211538
1154.99	0.242853	0.232735
1157.88	0.269473	0.252068
1160.76	0.290309	0.269699
1163.64	0.304394	0.286169
1166.52	0.303702	0.302322
1169.4	0.319999	0.319113
1172.28	0.324585	0.337652
1175.15	0.337229	0.358938
1178.03	0.361036	0.38328
1180.9	0.386639	0.410225
1183.77	0.420781	0.439253
1186.64	0.450748	0.4691
1189.51	0.476097	0.498135
1192.38	0.507437	0.524913
1195.25	0.52844	0.547748
1198.11	0.542339	0.564937
1200.97	0.541764	0.574927
1203.83	0.549247	0.576156
1206.69	0.543668	0.567581
1209.55	0.529488	0.548858
1212.41	0.502478	0.520373
1215.27	0.478437	0.482635
1218.12	0.436224	0.437251
1220.97	0.381608	0.38597
1223.82	0.321492	0.330212
1226.67	0.264612	0.272356
1229.52	0.201948	0.215523
1232.37	0.156248	0.161958
1235.22	0.115631	0.114012
1238.06	0.0781726	0.073993
1240.9	0.0564174	0.042768
1243.75	0.0414133	0.0207193
1246.59	0.0345258	0.00753796
1249.42	0.0438027	0.00228432
1252.26	0.0479543	0.00393572
1255.1	0.0665827	0.0114837
1257.93	0.0746611	0.0242633
1260.77	0.0895419	0.0413475
1263.6	0.10136	0.0620085
1266.43	0.115725	0.0845711
1269.26	0.138574	0.106338
1272.08	0.160011	0.124924
1274.91	0.177558	0.138557
1277.73	0.200688	0.146246
1280.56	0.205683	0.148273
1283.38	0.197131	0.145757
1286.2	0.174777	0.14001
1289.02	0.138837	0.131836
1291.84	0.100043	0.122879
1294.65	0.0782706	0.115463
1297.47	0.0840322	0.111142
1300.28	0.0839478	0.111505
1303.09	0.108806	0.117497
1305.9	0.142691	0.128038
1308.71	0.173072	0.141696
1311.52	0.201646	0.156629
1314.33	0.231586	0.170632
1317.13	0.245697	0.181965
1319.93	0.246744	0.18916
1322.74	0.260986	0.19165
1325.54	0.267913	0.189478
1328.34	0.265586	0.183249
1331.14	0.257889	0.174008
1333.93	0.242495	0.16313
1336.73	0.229408	0.15162
1339.52	0.215759	0.139657
1342.31	0.19577	0.128029
1345.1	0.187783	0.117895
1347.89	0.1796	0.109317
1350.68	0.167692	0.102122
1353.47	0.157784	0.0960671
1356.26	0.154938	0.0906121
1359.04	0.155455	0.0850918
1361.82	0.142022	0.0792839
1364.6	0.131119	0.0731151
1367.38	0.118493	0.0664125
1370.16	0.0999661	0.0591673
1372.94	0.0897647	0.0522948
1375.72	0.0825987	0.0477667
1378.49	0.0682557	0.0476399
1381.26	0.059673	0.0536342
1384.04	0.0666289	0.0670566
1386.81	0.0754942	0.0899052
1389.58	0.103381	0.123327
1392.34	0.139131	0.166866
1395.11	0.188875	0.220296
1397.88	0.254603	0.281504
1400.64	0.33224	0.346709
1403.4	0.414907	0.411982
1406.16	0.492451	0.472649
1408.92	0.559915	0.525614
1411.68	0.624054	0.567513
1414.44	0.653832	0.596151
1417.19	0.657811	0.610347
1419.95	0.641572	0.610226
1422.7	0.609511	0.59716
1425.45	0.572597	0.572926
1428.2	0.531585	0.54074
1430.95	0.482214	0.504941
1433.7	0.433628	0.468555
1436.44	0.397443	0.434799
1439.19	0.372672	0.404819
1441.93	0.345196	0.380456
1444.68	0.326517	0.362933
1447.42	0.318568	0.353074
1450.16	0.315756	0.351414
1452.89	0.319425	0.3577
1455.63	0.338057	0.371662
1458.37	0.342383	0.391963
1461.1	0.381767	0.415796
1463.83	0.421521	0.439775
1466.56	0.460018	0.459597
1469.29	0.501141	0.471369
1472.02	0.537993	0.472622
1474.75	0.547655	0.461906
1477.48	0.533869	0.438924
1480.2	0.495863	0.40461
1482.92	0.425158	0.361324
1485.65	0.359463	0.311721
1488.37	0.288441	0.259313
1491.09	0.227805	0.208218
1493.8	0.171845	0.162381
1496.52	0.144025	0.124149
1499.24	0.126242	0.0957136
1501.95	0.120659	0.077456
1504.66	0.122146	0.0688004
1507.37	0.126251	0.069496
1510.08	0.126563	0.0782388
1512.79	0.135143	0.0945576
1515.5	0.133793	0.11884
1518.21	0.152443	0.150599
1520.91	0.175098	0.189079
1523.62	0.211078	0.233269
1526.32	0.243484	0.279413
1529.02	0.306729	0.324825
1531.72	0.359781	0.366553
1534.42	0.415585	0.402253
1537.11	0.457024	0.429167
1539.81	0.467894	0.445323
1542.5	0.469083	0.449134
1545.2	0.45318	0.439709
1547.89	0.423411	0.417533
1550.58	0.38361	0.385104
1553.27	0.346226	0.345611
1555.95	0.306805	0.302902
1558.64	0.260701	0.260386
1561.33	0.222971	0.221116
1564.01	0.197543	0.187619
1566.69	0.169925	0.161089
1569.37	0.168837	0.142938
1572.05	0.166669	0.134364
1574.73	0.173004	0.135207
1577.41	0.192313	0.144851
1580.09	0.213239	0.161941
1582.76	0.239372	0.185162
1585.44	0.268201	0.213302
1588.11	0.305844	0.244172
1590.78	0.33765	0.2765
1593.45	0.361012	0.309054
1596.12	0.389816	0.341485
1598.78	0.411031	0.373467
1601.45	0.428378	0.406211
1604.11	0.436984	0.441098
1606.78	0.44785	0.480488
1609.44	0.452687	0.526015
1612.1	0.480771	0.580067
1614.76	0.506397	0.642357
1617.42	0.562598	0.711092
1620.07	0.624201	0.781685
1622.73	0.708953	0.849704
1625.38	0.79714	0.909404
1628.04	0.882747	0.955165
1630.69	0.949052	0.982957
1633.34	0.97012	0.990021
1635.99	0.956062	0.974426
1638.63	0.900847	0.936232
1641.28	0.816074	0.87636
1643.93	0.713364	0.798204
1646.57	0.606872	0.707679
1649.21	0.509375	0.610598
1651.85	0.41196	0.512663
1654.49	0.333288	0.420166
1657.13	0.262516	0.335607
1659.77	0.211933	0.26152
1662.41	0.162337	0.198743
1665.04	0.123773	0.14702
1667.68	0.100095	0.105102
1670.31	0.0720816	0.0723019
1672.94	0.0591685	0.0476543
1675.57	0.0516324	0.0296703
1678.2	0.0427298	0.0175254
1680.83	0.0337378	0.00956089
1683.45	0.0360282	0.00460435
1686.08	0.031097	0.00214005
1688.7	0.0247387	0.001053
1691.32	0.0231817	0.000698664
1693.94	0.0203738	0.000898845
1696.56	0.0222085	0.00148332
1699.18	0.0136984	0.0021055
1701.8	0.0101776	0.00245242
1704.42	0.0185772	0.00252353
1707.03	0.0180534	0.0027308
1709.64	0.0188892	0.00322275
1712.26	0.0183568	0.00390129
1714.87	0.0195455	0.00449077
1717.48	0.0215651	0.00491778
1720.09	0.0245701	0.00521589
1722.69	0.0291699	0.00543678
1725.3	0.0365366	0.00579398
1727.9	0.0357376	0.00616288
1730.51	0.049699	0.00655591
1733.11	0.0507871	0.00680778
1735.71	0.0602906	0.00657406
1738.31	0.0646892	0.00615806
1740.91	0.0660663	0.00571405
1743.51	0.070993	0.00536472
1746.1	0.0796184	0.00517841
1748.7	0.0780823	0.00535762
1751.29	0.0864118	0.00585841
1753.88	0.0906464	0.0062763
1756.48	0.0828257	0.00688716
1759.07	0.0884137	0.0076879
1761.65	0.0934063	0.00835102
1764.24	0.0949389	0.00926405
1766.83	0.0926199	0.0104841
1769.41	0.0969358	0.0114286
1772	0.0923674	0.0123369
1774.58	0.0867991	0.0135377
1777.16	0.0908111	0.0144494
1779.74	0.085977	0.0148795
1782.32	0.0816815	0.0153348
1784.9	0.0860204	0.0157249
1787.47	0.0832679	0.0157288
1790.05	0.0762431	0.0160088
1792.62	0.0754492	0.0165769
1795.2	0.0701435	0.0167929
1797.77	0.075553	0.0168491
1800.34	0.0721704	0.0166736
1802.91	0.0748759	0.0165076
1805.48	0.0800924	0.0164721
1808.04	0.0803353	0.0164151
1810.61	0.0939067	0.016462
1813.17	0.0924711	0.0165175
1815.74	0.101807	0.0166837
1818.3	0.107934	0.0169159
1820.86	0.108144	0.0171385
1823.42	0.113519	0.0173459
1825.98	0.121709	0.0175006
1828.53	0.12866	0.0176641
1831.09	0.136764	0.0179134
1833.64	0.144805	0.0183516
1836.2	0.152973	0.0187323
1838.75	0.155192	0.018807
1841.3	0.160002	0.0188579
1843.85	0.162848	0.018921
1846.4	0.171182	0.0189108
1848.94	0.168574	0.0187099
1851.49	0.16863	0.0183172
1854.04	0.173504	0.0182474
1856.58	0.175327	0.0184233
1859.12	0.173268	0.0184431
1861.66	0.174715	0.0183672
1864.2	0.167454	0.0180789
1866.74	0.167348	0.0178972
1869.28	0.162716	0.017797
1871.82	0.163808	0.0175984
1874.35	0.163678	0.0173518
1876.89	0.162938	0.0168859
1879.42	0.157111	0.0162436
1881.95	0.154921	0.015502
1884.48	0.162599	0.0147167
1887.01	0.156641	0.0142332
1889.54	0.163342	0.0139574
1892.06	0.162994	0.0137178
1894.59	0.162365	0.0135863
1897.11	0.157919	0.0135721
1899.64	0.168466	0.0137573
1902.16	0.171581	0.0139783
1904.68	0.172769	0.0139799
1907.2	0.176317	0.0141432
1909.72	0.179802	0.0147798
1912.24	0.187299	0.0152029
1914.75	0.19339	0.0152727
1917.27	0.188855	0.0157507
1919.78	0.189705	0.0164498
1922.3	0.192957	0.0169536
1924.81	0.194469	0.017283
1927.32	0.18685	0.0174102
1929.83	0.185674	0.0172623
1932.33	0.179146	0.0168692
1934.84	0.181069	0.0165685
1937.35	0.176372	0.0163888
1939.85	0.169472	0.0161896
1942.35	0.159732	0.0159731
1944.86	0.148225	0.0157009
1947.36	0.14562	0.0154736
1949.86	0.14057	0.0154027
1952.36	0.139435	0.0154113
1954.85	0.135217	0.0155338
1957.35	0.127361	0.0158022
1959.84	0.12831	0.0161361
1962.34	0.120623	0.0165724
1964.83	0.112384	0.017045
1967.32	0.116085	0.0176402
1969.81	0.114281	0.0182595
1972.3	0.110019	0.0187531
1974.79	0.108313	0.0192753
1977.28	0.108083	0.0196259
1979.76	0.112861	0.0197793
1982.25	0.114989	0.0199619
1984.73	0.114866	0.0200191
1987.21	0.121169	0.0198575
1989.69	0.124732	0.0197297
1992.17	0.129713	0.0194198
1994.65	0.129231	0.0186961
1997.13	0.12632	0.0179231
1999.61	0.12931	0.0170859
2002.08	0.126034	0.0160565
2004.56	0.118718	0.0149674
2007.03	0.123562	0.0138974
2009.5	0.126022	0.0128776
2011.97	0.121094	0.0118392
2014.44	0.119096	0.0109446
2016.91	0.119355	0.0102128
2019.38	0.11587	0.00965371
2021.84	0.120199	0.00944458
2024.31	0.112387	0.0092761
2026.77	0.110753	0.00894366
2029.23	0.109111	0.0085125
2031.7	0.0989039	0.00813957
2034.16	0.0998505	0.00811462
2036.62	0.0913122	0.00856975
2039.07	0.0785437	0.00914376
2041.53	0.0612505	0.00944764
2043.99	0.0375205	0.00955301
2046.44	0.0285304	0.00977686
2048.9	0.0386698	0.0100912
2051.35	0.054437	0.0102331
2053.8	0.0548838	0.0103763
2056.25	0.0456084	0.0105993
2058.7	0.0326963	0.0108439
2061.15	0.0352028	0.0110461
2063.59	0.0368661	0.011074
2066.04	0.0440181	0.0110204
2068.48	0.0547303	0.0108401
2070.93	0.0479737	0.010562
2073.37	0.0454379	0.0103584
2075.81	0.0393066	0.0101477
2078.25	0.0453415	0.00978291
2080.69	0.0511596	0.00933124
2083.12	0.0544025	0.00878327
2085.56	0.0530001	0.00803701
2088	0.0596064	0.0073163
2090.43	0.0620271	0.0068289
2092.86	0.0754496	0.00653478
2095.3	0.0809829	0.00627093
2097.73	0.0881436	0.00586658
2100.16	0.097178	0.00551484
2102.59	0.104149	0.00554551
2105.01	0.107505	0.0057582
2107.44	0.106631	0.00587301
2109.86	0.1002	0.00593206
2112.29	0.105081	0.00613158
2114.71	0.108479	0.00652946
2117.13	0.102803	0.00689555
2119.55	0.0979989	0.00734364
2121.97	0.0930535	0.00818513
2124.39	0.0906965	0.00900641
2126.81	0.0812629	0.0097748
2129.23	0.0851237	0.0107221
2131.64	0.0793475	0.0116511
2134.06	0.0772077	0.0124435
2136.47	0.0714641	0.0130673
2138.88	0.0471889	0.013672
2141.29	0.0347112	0.0142064
2143.7	0.0320693	0.0145551
2146.11	0.0463415	0.0147907
2148.52	0.044025	0.0149635
2150.92	0.0416601	0.014978
2153.33	0.0252232	0.0148576
2155.73	0.0164369	0.0146717
2158.14	0.0150873	0.0145173
2160.54	0.026111	0.0143499
2162.94	0.0364128	0.0142277
2165.34	0.0468535	0.0141668
2167.74	0.0523263	0.0139382
2170.13	0.0491309	0.0136986
2172.53	0.0423311	0.0135415
2174.93	0.0379564	0.0132139
2177.32	0.0421316	0.0128101
2179.71	0.0415125	0.0126974
2182.1	0.0552899	0.0126223
2184.5	0.0584531	0.0124969
2186.89	0.0615927	0.012477
2189.27	0.0659019	0.0121868
2191.66	0.0721827	0.0116971
2194.05	0.0670118	0.0113058
2196.43	0.0649968	0.0109152
2198.82	0.0562234	0.0104477
2201.2	0.0464679	0.0102456
2203.58	0.0457569	0.010225
2205.96	0.0527839	0.0100417
2208.34	0.0545162	0.00988345
2210.72	0.0568582	0.00976329
2213.1	0.0482826	0.00964633
2215.48	0.0412219	0.00945733
2217.85	0.0351401	0.00933451
2220.23	0.0271733	0.0093459
2222.6	0.0249008	0.00953822
2224.97	0.0292625	0.0098186
2227.34	0.0312202	0.0098124
2229.72	0.0343367	0.00964466
2232.08	0.0421995	0.00940194
2234.45	0.0388665	0.00912335
2236.82	0.0358853	0.00878584
2239.18	0.0236663	0.00836145
2241.55	0.0182277	0.00805748
2243.91	0.00920836	0.0078504
2246.28	0.00907839	0.00757778
2248.64	0.012714	0.00722597
2251	0.0132357	0.0070223
2253.36	0.0217811	0.00701983
2255.72	0.0313202	0.00698134
2258.07	0.0323732	0.0070157
2260.43	0.0339806	0.00712176
2262.78	0.0379194	0.00715906
2265.14	0.0425912	0.00716198
2267.49	0.0437235	0.00708291
2269.84	0.0384258	0.00701685
2272.19	0.0414062	0.00715119
2274.54	0.049409	0.00735521
2276.89	0.0495887	0.007448
2279.24	0.0519549	0.00756701
2281.59	0.0512762	0.00765169
2283.93	0.0544962	0.00764479
2286.28	0.0561317	0.00760862
2288.62	0.0634562	0.00771319
2290.96	0.0611691	0.00794074
2293.3	0.0600987	0.00791312
2295.64	0.0571657	0.00766519
2297.98	0.0590644	0.00764709
2300.32	0.0578748	0.00765512
2302.66	0.0619478	0.00757822
2304.99	0.0578453	0.00761827
2307.33	0.0556159	0.0074491
2309.66	0.0492475	0.00730248
2311.99	0.0502019	0.0073702
2314.33	0.039489	0.00745819
2316.66	0.0474393	0.00740691
2318.99	0.0399218	0.00717193
2321.31	0.0346449	0.0071747
2323.64	0.0327032	0.00736123
2325.97	0.0348511	0.00746626
2328.29	0.03313	0.00757966
2330.62	0.0314766	0.00768337
2332.94	0.0272487	0.00770243
2335.26	0.0308117	0.00757336
2337.58	0.0250451	0.00738586
2339.9	0.0278558	0.00741714
2342.22	0.0290026	0.00766007
2344.54	0.0279079	0.00783048
2346.86	0.0293486	0.00811263
2349.17	0.0268525	0.00848654
2351.49	0.0275757	0.00877321
2353.8	0.0337581	0.00889227
2356.12	0.0319191	0.00891635
2358.43	0.0314174	0.0091266
2360.74	0.0396148	0.00971691
2363.05	0.0426129	0.010244
2365.36	0.047365	0.0104259
2367.66	0.0450308	0.0107534
2369.97	0.0449414	0.0113779
2372.28	0.0461647	0.012017
2374.58	0.0496209	0.0126871
2376.88	0.0446212	0.0133052
2379.19	0.0480508	0.0137881
2381.49	0.0472816	0.0140776
2383.79	0.0500188	0.0141169
2386.09	0.0540826	0.0143867
2388.39	0.0546739	0.0147696
2390.68	0.0485192	0.0149346
2392.98	0.0486087	0.0149549
2395.27	0.0473179	0.0149098
2397.57	0.0432275	0.0148203
2399.86	0.0427203	0.014656
2402.15	0.0401922	0.0143472
2404.44	0.0393175	0.0138776
2406.73	0.0361651	0.0133071
2409.02	0.0373237	0.0126865
2411.31	0.035068	0.012139
2413.6	0.0307697	0.0118389
2415.88	0.0277297	0.0114233
2418.17	0.0260666	0.0108527
2420.45	0.0202115	0.0104742
2422.73	0.0210775	0.0101449
2425.02	0.0219832	0.00972892
2427.3	0.0226774	0.00934661
2429.58	0.0181393	0.00900727
2431.86	0.0219237	0.00858049
2434.13	0.0227144	0.00808387
2436.41	0.0225349	0.00765832
2438.69	0.021744	0.00723758
2440.96	0.0209678	0.0067581
2443.23	0.0210432	0.00631635
2445.51	0.0247787	0.00602219
2447.78	0.0241677	0.00573559
2450.05	0.0273695	0.00545713
2452.32	0.0275995	0.00524723
2454.59	0.0280939	0.00484325
2456.85	0.0281033	0.00449329
2459.12	0.0290525	0.00434881
2461.39	0.0309027	0.00424114
2463.65	0.0321907	0.00406032
2465.91	0.03277	0.0038095
2468.18	0.0329927	0.00373024
2470.44	0.0323334	0.00378029
2472.7	0.0353079	0.00369564
2474.96	0.0354243	0.00352366
2477.22	0.0336011	0.0032509
2479.47	0.0322061	0.0029513
2481.73	0.0304706	0.00274903
2483.98	0.0285184	0.0025487
2486.24	0.0264541	0.0022492
2488.49	0.0238014	0.00196635
2490.74	0.0239101	0.00178004
2493	0.0233979	0.00161306
2495.25	0.0214241	0.00136969
2497.5	0.0205888	0.00103866
2499.74	0.0183285	0.000746595
2501.99	0.0162741	0.000645551
2504.24	0.0181937	0.000892277
2506.48	0.0156517	0.00163734
2508.73	0.0154539	0.00304207
2510.97	0.0142932	0.00524772
2513.21	0.0171231	0.00841216
