# Supplementary material for: Identification of toxic mold species through Raman spectroscopy of fungal conidia
Source: PLoS One. 2020 Nov 23;15(11):e0242361. doi: 10.1371/journal.pone.0242361 (PMC7682877; doi:10.1371/journal.pone.0242361)
Supplement: S5 Dataset — (XLSX) [file pone.0242361.s007.xlsx]

## Sheet: Sheet1
Raman Shift	Raw spectrum	Raman spectrum
265.864	0.0625608	0.00278423
269.213	0.0510434	0.001216
272.559	0.0375924	2.51335e-05
275.904	0.0252537	-0.000271734
279.247	0.0180329	-0.000313146
282.587	0.0127857	-0.000376288
285.926	0.0132072	0.000192372
289.264	0.0240964	0.00168649
292.6	0.0269705	0.00438248
295.933	0.0324762	0.00807614
299.265	0.0444627	0.0124821
302.595	0.0553652	0.0171949
305.924	0.0688753	0.0215003
309.251	0.0712323	0.0249392
312.575	0.0806687	0.0274602
315.898	0.0837085	0.0290368
319.219	0.0759932	0.029757
322.538	0.0700378	0.0298016
325.856	0.072227	0.0293686
329.171	0.0673584	0.0287188
332.486	0.0632406	0.0281042
335.799	0.0661444	0.0277949
339.108	0.0670104	0.0279038
342.418	0.0714253	0.0290899
345.724	0.0799598	0.0319532
349.03	0.0895729	0.036537
352.333	0.0921531	0.0425497
355.635	0.106341	0.0501411
358.934	0.114191	0.0596488
362.233	0.130197	0.0708931
365.528	0.145438	0.0833726
368.823	0.15599	0.096263
372.116	0.163719	0.109467
375.407	0.171178	0.122882
378.696	0.17647	0.135803
381.983	0.18347	0.147594
385.27	0.194081	0.158725
388.553	0.203446	0.169498
391.835	0.207941	0.179209
395.116	0.214512	0.18741
398.395	0.220882	0.193553
401.671	0.228539	0.196731
404.946	0.231629	0.197043
408.22	0.229814	0.194423
411.492	0.224454	0.189127
414.761	0.212924	0.181959
418.029	0.197255	0.173275
421.297	0.189153	0.164086
424.561	0.182848	0.155271
427.824	0.171829	0.147651
431.085	0.167619	0.141985
434.344	0.160953	0.137585
437.602	0.161112	0.133766
440.858	0.166079	0.13031
444.113	0.168735	0.127061
447.365	0.165816	0.124142
450.616	0.165144	0.121001
453.865	0.157887	0.117422
457.112	0.158415	0.114411
460.358	0.155796	0.113043
463.602	0.152721	0.113716
466.844	0.152511	0.11587
470.085	0.159333	0.118513
473.323	0.168955	0.121243
476.56	0.16877	0.123154
479.795	0.162022	0.123197
483.028	0.153665	0.121161
486.26	0.140065	0.117331
489.491	0.127311	0.112637
492.719	0.11673	0.107975
495.946	0.10808	0.103786
499.171	0.110173	0.101293
502.393	0.113464	0.10115
505.615	0.119337	0.103446
508.835	0.122341	0.106692
512.054	0.130568	0.108145
515.27	0.144238	0.106384
518.484	0.158136	0.101127
521.698	0.146856	0.0930034
524.909	0.130734	0.0814736
528.118	0.104269	0.0666584
531.326	0.0797751	0.05062
534.533	0.0662911	0.0351936
537.737	0.0482559	0.0217598
540.94	0.0330403	0.0114044
544.141	0.0244701	0.00434439
547.34	0.0164362	0.000565422
550.538	0.0189472	0.000111569
553.734	0.0175997	0.00290691
556.929	0.020287	0.00866344
560.121	0.0292948	0.0172461
563.312	0.0386515	0.0285438
566.501	0.0519486	0.0420567
569.689	0.0684373	0.0564447
572.875	0.093382	0.0698901
576.06	0.111344	0.0823479
579.242	0.12383	0.0940284
582.423	0.126329	0.105091
585.602	0.129462	0.115674
588.779	0.129603	0.124974
591.956	0.137807	0.133208
595.13	0.144711	0.140879
598.302	0.149425	0.147864
601.473	0.151455	0.154589
604.642	0.152684	0.161336
607.81	0.147685	0.167883
610.976	0.139583	0.173495
614.14	0.137856	0.177399
617.302	0.141917	0.179802
620.463	0.143081	0.180841
623.623	0.149144	0.18008
626.78	0.1422	0.177203
629.936	0.133532	0.171965
633.09	0.124672	0.164615
636.243	0.116522	0.15602
639.393	0.106792	0.146706
642.544	0.103782	0.137324
645.691	0.10328	0.129001
648.837	0.110384	0.121686
651.981	0.103686	0.114934
655.124	0.0991581	0.108445
658.265	0.101406	0.102381
661.404	0.0873468	0.0969458
664.542	0.0866007	0.091538
667.678	0.0780931	0.0862563
670.813	0.0776243	0.0815895
673.945	0.0743611	0.0777783
677.077	0.0644198	0.0743744
680.206	0.0633983	0.071361
683.334	0.0589216	0.069243
686.46	0.0567703	0.0675204
689.585	0.0486997	0.0659017
692.708	0.0521592	0.0643962
695.829	0.0568613	0.063183
698.949	0.0562667	0.0624355
702.067	0.0585894	0.0618386
705.183	0.0711827	0.0614201
708.298	0.0634403	0.0609828
711.412	0.0657337	0.0601555
714.524	0.0695432	0.0593319
717.634	0.0678982	0.0585424
720.742	0.0642461	0.0576049
723.849	0.063675	0.0561946
726.954	0.0657687	0.0545536
730.057	0.0646409	0.0530875
733.159	0.0594676	0.0512108
736.26	0.0610515	0.048667
739.358	0.0476882	0.0459589
742.455	0.0445138	0.0429172
745.55	0.0392134	0.0394762
748.644	0.0348845	0.035859
751.736	0.0272534	0.0318854
754.827	0.0172805	0.0280747
757.916	0.0251471	0.0244107
761.004	0.0194494	0.0212242
764.089	0.0175168	0.0188996
767.174	0.0190909	0.0176411
770.256	0.0210871	0.0174558
773.337	0.0242122	0.0179939
776.416	0.0351824	0.0198247
779.495	0.044424	0.0228408
782.571	0.0477518	0.0272482
785.645	0.0570593	0.0332492
788.719	0.063254	0.040375
791.79	0.0700658	0.0481092
794.859	0.0857511	0.0559031
797.928	0.0857398	0.0637281
800.995	0.0982959	0.0718634
804.059	0.0968082	0.0798993
807.123	0.100109	0.0871079
810.185	0.101986	0.0932831
813.245	0.113949	0.097924
816.304	0.10888	0.101335
819.361	0.109432	0.10345
822.416	0.110306	0.103797
825.471	0.107187	0.102791
828.523	0.100839	0.100667
831.574	0.102599	0.0978706
834.623	0.0987194	0.0949388
837.671	0.097813	0.0920756
840.717	0.100952	0.090398
843.762	0.0999558	0.0903958
846.804	0.104173	0.0917466
849.846	0.110101	0.0945747
852.886	0.127351	0.0985033
855.924	0.132554	0.10329
858.961	0.134819	0.107969
861.996	0.141295	0.112442
865.03	0.144903	0.11618
868.062	0.143872	0.118673
871.092	0.143666	0.120536
874.121	0.141194	0.121443
877.149	0.130815	0.121614
880.174	0.122227	0.121477
883.198	0.11779	0.1216
886.221	0.114053	0.122806
889.242	0.10525	0.125402
892.262	0.100477	0.129199
895.279	0.104587	0.133849
898.296	0.111126	0.139039
901.311	0.116175	0.144407
904.325	0.125234	0.149441
907.336	0.126611	0.153798
910.346	0.133041	0.157767
913.355	0.136538	0.161364
916.362	0.145377	0.164261
919.368	0.142547	0.16658
922.372	0.150054	0.168303
925.375	0.15297	0.169318
928.376	0.156215	0.169746
931.375	0.15794	0.169646
934.373	0.162792	0.168982
937.369	0.158647	0.167369
940.365	0.157072	0.164931
943.358	0.152769	0.162461
946.35	0.152767	0.160258
949.34	0.140175	0.158067
952.329	0.131067	0.155689
955.316	0.132662	0.153504
958.302	0.124716	0.151426
961.286	0.12173	0.149572
964.268	0.11549	0.147672
967.25	0.103231	0.144875
970.229	0.0968071	0.141424
973.207	0.0948966	0.137533
976.184	0.0815477	0.132895
979.159	0.0814137	0.12749
982.132	0.076642	0.121347
985.104	0.0666613	0.114422
988.075	0.0600333	0.106758
991.044	0.0629645	0.0986559
994.011	0.0630183	0.09041
996.977	0.05368	0.0823139
999.941	0.0512871	0.0746921
1002.91	0.0488667	0.0679745
1005.87	0.0435149	0.0621053
1008.83	0.0442619	0.0568759
1011.79	0.0408848	0.0526259
1014.74	0.0433743	0.0500407
1017.69	0.0435515	0.0493724
1020.65	0.04269	0.05009
1023.6	0.042091	0.0520507
1026.55	0.04046	0.0549366
1029.5	0.0341807	0.0584506
1032.45	0.0330283	0.0625816
1035.4	0.0398385	0.0675524
1038.34	0.0445761	0.0736116
1041.28	0.0362069	0.0802276
1044.23	0.0444917	0.0866105
1047.17	0.0488762	0.0920609
1050.11	0.0532422	0.0962605
1053.04	0.0626403	0.0992015
1055.98	0.0658083	0.100856
1058.91	0.0637569	0.100377
1061.85	0.0576179	0.0974658
1064.78	0.0522873	0.0931658
1067.71	0.0517376	0.087302
1070.64	0.049576	0.0805346
1073.56	0.0512011	0.0738417
1076.49	0.0556309	0.0675864
1079.41	0.0465537	0.0620533
1082.34	0.0507888	0.0564016
1085.26	0.0474056	0.0505563
1088.18	0.0516775	0.0446552
1091.09	0.0563969	0.0383784
1094.01	0.0541506	0.0320463
1096.93	0.0464994	0.0258254
1099.84	0.0455973	0.0195852
1102.75	0.0330906	0.0136895
1105.66	0.0296924	0.00857114
1108.57	0.0222146	0.00436613
1111.48	0.0207717	0.00115099
1114.39	0.019277	-0.000102277
1117.29	0.0143093	0.000689686
1120.2	0.0203682	0.00332575
1123.1	0.0127017	0.0081495
1126	0.0264516	0.0151594
1128.9	0.0301882	0.0247525
1131.8	0.0369621	0.0367969
1134.69	0.0543594	0.0510368
1137.59	0.0701124	0.0673767
1140.48	0.0930107	0.0850393
1143.37	0.113069	0.103868
1146.26	0.132832	0.123103
1149.15	0.16254	0.142118
1152.04	0.18457	0.160766
1154.92	0.202179	0.179207
1157.81	0.220149	0.198444
1160.69	0.242688	0.219358
1163.57	0.262326	0.242538
1166.45	0.276362	0.268244
1169.33	0.3112	0.297289
1172.21	0.340168	0.329938
1175.08	0.372105	0.364753
1177.96	0.407782	0.399604
1180.83	0.443829	0.431998
1183.7	0.485011	0.460295
1186.57	0.508394	0.482246
1189.44	0.518903	0.495009
1192.31	0.526408	0.497559
1195.18	0.518773	0.490091
1198.04	0.502014	0.473323
1200.9	0.467856	0.448426
1203.76	0.441513	0.417237
1206.62	0.403989	0.381726
1209.48	0.37677	0.343632
1212.34	0.345642	0.305199
1215.2	0.333168	0.268406
1218.05	0.311334	0.234075
1220.9	0.292267	0.202282
1223.75	0.274063	0.173435
1226.6	0.270636	0.147401
1229.45	0.256079	0.123785
1232.3	0.2489	0.102666
1235.15	0.249102	0.08417
1237.99	0.244049	0.0677645
1240.83	0.238905	0.0532796
1243.68	0.237046	0.0413059
1246.52	0.232634	0.0314423
1249.35	0.236767	0.0229937
1252.19	0.232303	0.0165041
1255.03	0.239807	0.0121507
1257.86	0.235354	0.00926951
1260.7	0.233745	0.00799918
1263.53	0.23374	0.00871818
1266.36	0.240401	0.0113956
1269.19	0.244527	0.0161204
1272.01	0.247871	0.0231563
1274.84	0.246243	0.0326225
1277.66	0.257337	0.0445357
1280.49	0.26629	0.059409
1283.31	0.286461	0.0768565
1286.13	0.304235	0.0967698
1288.95	0.323748	0.119623
1291.77	0.342598	0.144886
1294.58	0.369128	0.17218
1297.4	0.403071	0.202212
1300.21	0.429168	0.235202
1303.02	0.467143	0.271953
1305.83	0.503513	0.3128
1308.64	0.54718	0.357362
1311.45	0.59208	0.405331
1314.26	0.651169	0.45601
1317.06	0.703884	0.507533
1319.86	0.75808	0.55911
1322.67	0.81397	0.609206
1325.47	0.868681	0.654992
1328.27	0.907146	0.694916
1331.07	0.943623	0.727622
1333.86	0.964925	0.752175
1336.66	0.974391	0.768685
1339.45	0.978752	0.778528
1342.24	0.969784	0.783345
1345.03	0.969484	0.784579
1347.82	0.95588	0.783168
1350.61	0.947537	0.778452
1353.4	0.943719	0.76934
1356.19	0.942993	0.754081
1358.97	0.939732	0.730538
1361.75	0.923828	0.698204
1364.53	0.886443	0.656789
1367.31	0.834836	0.606586
1370.09	0.767236	0.54941
1372.87	0.697593	0.486833
1375.65	0.630728	0.422151
1378.42	0.562751	0.359125
1381.19	0.510147	0.300771
1383.97	0.471345	0.250302
1386.74	0.44508	0.20955
1389.51	0.426401	0.178078
1392.27	0.418386	0.155489
1395.04	0.415162	0.141331
1397.81	0.415508	0.134203
1400.57	0.414923	0.132033
1403.33	0.421602	0.133786
1406.09	0.429202	0.13892
1408.85	0.435073	0.147443
1411.61	0.446104	0.159523
1414.37	0.453959	0.174444
1417.12	0.468953	0.192086
1419.88	0.477909	0.212375
1422.63	0.498087	0.234721
1425.38	0.513386	0.25893
1428.13	0.539683	0.284813
1430.88	0.558684	0.31142
1433.63	0.570639	0.337196
1436.37	0.591293	0.361205
1439.12	0.61699	0.382109
1441.86	0.62972	0.397288
1444.61	0.632354	0.405863
1447.35	0.635123	0.407457
1450.09	0.630585	0.401358
1452.82	0.618505	0.387614
1455.56	0.598881	0.366634
1458.3	0.563028	0.339735
1461.03	0.542109	0.308708
1463.76	0.506894	0.274805
1466.49	0.475207	0.239255
1469.22	0.443182	0.203342
1471.95	0.426306	0.168645
1474.68	0.396493	0.136559
1477.41	0.375447	0.107573
1480.13	0.355615	0.08242
1482.85	0.335929	0.0618736
1485.58	0.325095	0.0459738
1488.3	0.314424	0.0348332
1491.02	0.303658	0.0282601
1493.73	0.296772	0.0256054
1496.45	0.29142	0.0267513
1499.17	0.2963	0.0316331
1501.88	0.296133	0.0392895
1504.59	0.298365	0.0494087
1507.3	0.304382	0.0607113
1510.01	0.307251	0.072145
1512.72	0.306481	0.083637
1515.43	0.302848	0.09464
1518.14	0.309293	0.10468
1520.84	0.302502	0.11379
1523.55	0.305229	0.122936
1526.25	0.286752	0.132545
1528.95	0.291263	0.143145
1531.65	0.28314	0.15554
1534.35	0.289651	0.169957
1537.04	0.301606	0.186535
1539.74	0.307757	0.206026
1542.43	0.327098	0.22886
1545.13	0.353197	0.255021
1547.82	0.371126	0.283724
1550.51	0.393871	0.315093
1553.2	0.424321	0.348495
1555.88	0.454248	0.382609
1558.57	0.480862	0.417854
1561.26	0.515623	0.454512
1563.94	0.545045	0.491603
1566.62	0.565382	0.529371
1569.3	0.602694	0.569307
1571.98	0.633965	0.611617
1574.66	0.660903	0.656405
1577.34	0.691013	0.703964
1580.02	0.722918	0.754628
1582.69	0.766188	0.806608
1585.37	0.801061	0.857374
1588.04	0.848918	0.904084
1590.71	0.888433	0.944712
1593.38	0.921694	0.976035
1596.05	0.93486	0.995207
1598.71	0.934474	0.999142
1601.38	0.917722	0.984819
1604.04	0.882329	0.952424
1606.71	0.827152	0.902362
1609.37	0.75442	0.836903
1612.03	0.672757	0.759252
1614.69	0.572419	0.673886
1617.35	0.486699	0.584516
1620	0.387585	0.495733
1622.66	0.307918	0.410727
1625.31	0.237373	0.332543
1627.97	0.186784	0.263404
1630.62	0.14789	0.20505
1633.27	0.117917	0.156648
1635.92	0.0941927	0.117463
1638.56	0.0747047	0.0867531
1641.21	0.0663621	0.0627595
1643.86	0.050773	0.0441281
1646.5	0.0413176	0.030371
1649.14	0.0336335	0.0200004
1651.78	0.0270121	0.0118102
1654.42	0.0241264	0.00608804
1657.06	0.023953	0.00257364
1659.7	0.0281155	0.00140812
1662.34	0.0232523	0.00211963
1664.97	0.0225799	0.00352968
1667.61	0.0222396	0.00567304
1670.24	0.0236055	0.00765661
1672.87	0.0244396	0.0088987
1675.5	0.0251516	0.0101265
1678.13	0.0218712	0.0109543
1680.76	0.0217203	0.0109852
1683.38	0.0244168	0.0107353
1686.01	0.0272203	0.0103982
1688.63	0.0244112	0.00928569
1691.25	0.0217442	0.008347
1693.87	0.0201109	0.00811404
1696.49	0.0279635	0.00781301
1699.11	0.0192269	0.00762645
1701.73	0.018346	0.00718892
1704.35	0.0290639	0.00674887
1706.96	0.0273882	0.00696365
1709.57	0.0269472	0.00739501
1712.19	0.0309697	0.00761245
1714.8	0.0318347	0.00816232
1717.41	0.0359017	0.00895109
1720.02	0.0386627	0.00959245
1722.62	0.0379075	0.00993531
1725.23	0.0488626	0.0102029
1727.83	0.049698	0.0106883
1730.44	0.0622273	0.0112861
1733.04	0.064837	0.012007
1735.64	0.0697953	0.0129533
1738.24	0.0775735	0.0135931
1740.84	0.078994	0.0138347
1743.44	0.0826397	0.0142667
1746.03	0.0927426	0.0148275
1748.63	0.0922686	0.0154343
1751.22	0.0960191	0.015905
1753.81	0.100371	0.0166958
1756.41	0.0931657	0.0178029
1759	0.0996293	0.0186761
1761.58	0.100094	0.0198247
1764.17	0.0978376	0.0209867
1766.76	0.102321	0.0222144
1769.34	0.101651	0.0233686
1771.93	0.102784	0.0243923
1774.51	0.100374	0.0255446
1777.09	0.0958268	0.0265281
1779.67	0.0955892	0.0275918
1782.25	0.0915459	0.0289527
1784.83	0.097261	0.0302499
1787.4	0.090988	0.0312412
1789.98	0.0903572	0.0322976
1792.55	0.0898234	0.0328999
1795.13	0.0883094	0.0334562
1797.7	0.0935588	0.0343068
1800.27	0.0938851	0.0351457
1802.84	0.0919647	0.0361784
1805.41	0.0927206	0.036485
1807.97	0.100975	0.0366255
1810.54	0.109506	0.0372904
1813.1	0.112589	0.0372939
1815.67	0.119052	0.0370197
1818.23	0.119395	0.0370002
1820.79	0.123581	0.0370652
1823.35	0.127833	0.0371564
1825.91	0.126548	0.0371525
1828.46	0.137934	0.0371665
1831.02	0.146363	0.0374486
1833.57	0.153881	0.0374747
1836.13	0.159375	0.0374717
1838.68	0.162775	0.0372447
1841.23	0.161903	0.0367895
1843.78	0.167162	0.0364521
1846.33	0.164529	0.0360256
1848.87	0.16711	0.0358359
1851.42	0.165777	0.0352554
1853.97	0.171929	0.0344898
1856.51	0.16889	0.0338478
1859.05	0.169632	0.0331952
1861.59	0.16832	0.0327554
1864.13	0.162439	0.0322369
1866.67	0.159665	0.0315601
1869.21	0.157851	0.0310255
1871.75	0.157333	0.0304839
1874.28	0.156292	0.0297853
1876.82	0.159289	0.0289653
1879.35	0.154156	0.0281269
1881.88	0.15182	0.0272122
1884.41	0.156916	0.0264626
1886.94	0.152056	0.025853
1889.47	0.157219	0.0251404
1891.99	0.158003	0.0246304
1894.52	0.156803	0.0241427
1897.04	0.157248	0.0234349
1899.57	0.158301	0.0227937
1902.09	0.161606	0.0224548
1904.61	0.163255	0.0222183
1907.13	0.164836	0.0220764
1909.65	0.166166	0.0219049
1912.17	0.172053	0.0214931
1914.68	0.174101	0.0210741
1917.2	0.173105	0.0206178
1919.71	0.170831	0.0200459
1922.23	0.167495	0.0196171
1924.74	0.170971	0.0192035
1927.25	0.166349	0.0187243
1929.76	0.162154	0.0185182
1932.26	0.153365	0.018577
1934.77	0.156966	0.0180581
1937.28	0.153581	0.0171082
1939.78	0.148648	0.0164181
1942.28	0.142013	0.0156395
1944.79	0.135144	0.0151628
1947.29	0.124764	0.0152011
1949.79	0.122427	0.0151975
1952.29	0.120699	0.0150096
1954.78	0.120083	0.0150931
1957.28	0.116095	0.0153581
1959.77	0.114996	0.0152556
1962.27	0.110016	0.0148427
1964.76	0.100056	0.0145234
1967.25	0.105438	0.0143161
1969.74	0.102203	0.0140763
1972.23	0.097686	0.0139154
1974.72	0.0944696	0.0142826
1977.21	0.09731	0.0151774
1979.69	0.099502	0.0156913
1982.18	0.101442	0.0154572
1984.66	0.101676	0.015231
1987.14	0.110049	0.0152491
1989.62	0.111687	0.0151244
1992.1	0.113165	0.0149571
1994.58	0.109005	0.0150196
1997.06	0.111417	0.0150732
1999.54	0.114133	0.0149686
2002.01	0.111678	0.0151404
2004.49	0.106186	0.0152765
2006.96	0.10998	0.0151541
2009.43	0.112794	0.0151056
2011.9	0.105764	0.0151406
2014.37	0.104976	0.0148774
2016.84	0.108058	0.0143146
2019.31	0.105901	0.0136323
2021.77	0.106918	0.0129522
2024.24	0.099267	0.0123512
2026.7	0.0998205	0.012082
2029.16	0.0975822	0.0121473
2031.63	0.0873043	0.0123829
2034.09	0.0820932	0.012397
2036.55	0.0751611	0.0120749
2039	0.0678884	0.0120878
2041.46	0.0501237	0.0120619
2043.92	0.0307185	0.0118774
2046.37	0.0246102	0.0118756
2048.83	0.0426939	0.0119983
2051.28	0.0605026	0.0122264
2053.73	0.054365	0.0123175
2056.18	0.0360073	0.0123321
2058.63	0.0276891	0.0126222
2061.08	0.0360731	0.0129474
2063.52	0.042998	0.0129537
2065.97	0.050615	0.0128185
2068.41	0.0541395	0.0128319
2070.86	0.0485431	0.0128117
2073.3	0.0408421	0.0127948
2075.74	0.0386172	0.0128034
2078.18	0.0457763	0.0130577
2080.62	0.0582989	0.0136285
2083.05	0.0525035	0.0139942
2085.49	0.0514067	0.0139674
2087.93	0.054053	0.0137615
2090.36	0.0648436	0.0134252
2092.79	0.0816237	0.0131106
2095.23	0.0787175	0.0130173
2097.66	0.0817891	0.0130068
2100.09	0.0929007	0.0130299
2102.52	0.0931307	0.0127433
2104.94	0.0967548	0.0123588
2107.37	0.0938694	0.012311
2109.79	0.0897435	0.0120303
2112.22	0.0943462	0.0116832
2114.64	0.0918256	0.0116325
2117.06	0.0854173	0.0113825
2119.48	0.0825484	0.0110579
2121.9	0.0757438	0.0111117
2124.32	0.077194	0.0114316
2126.74	0.071031	0.0116357
2129.16	0.068779	0.0115965
2131.57	0.0674183	0.0115464
2133.99	0.0635295	0.0115368
2136.4	0.0574759	0.0115872
2138.81	0.0319507	0.0116624
2141.22	0.018101	0.0117498
2143.63	0.0285465	0.0120623
2146.04	0.0426757	0.0121793
2148.45	0.0429363	0.01229
2150.85	0.0309931	0.0126586
2153.26	0.0143625	0.0126946
2155.66	0.00940131	0.0123909
2158.07	0.0174017	0.0122471
2160.47	0.0330553	0.0124018
2162.87	0.0437963	0.0125155
2165.27	0.0444521	0.0125569
2167.67	0.0447698	0.0126177
2170.06	0.0393098	0.0126886
2172.46	0.036373	0.0129564
2174.86	0.0339034	0.013361
2177.25	0.0377385	0.0136339
2179.64	0.040892	0.0137817
2182.03	0.0531347	0.014116
2184.43	0.0544652	0.0145218
2186.82	0.0564217	0.0149347
2189.2	0.0589418	0.0155037
2191.59	0.0644653	0.0158364
2193.98	0.0578151	0.0159488
2196.36	0.0562202	0.016041
2198.75	0.0457531	0.016074
2201.13	0.0404725	0.0158341
2203.51	0.0453775	0.0155282
2205.89	0.054933	0.0156719
2208.27	0.0521932	0.015916
2210.65	0.0523195	0.0158928
2213.03	0.0383068	0.0156849
2215.41	0.0290154	0.0155502
2217.78	0.0306291	0.0155553
2220.16	0.0283831	0.015603
2222.53	0.0245127	0.015636
2224.9	0.0300126	0.0157047
2227.27	0.0347522	0.0156461
2229.65	0.0392194	0.015511
2232.01	0.0391145	0.0153781
2234.38	0.0360426	0.0150373
2236.75	0.0312043	0.0148852
2239.11	0.022533	0.0152338
2241.48	0.0186359	0.0155794
2243.84	0.0124942	0.0154613
2246.21	0.0107036	0.0149991
2248.57	0.018263	0.0145795
2250.93	0.0252201	0.014558
2253.29	0.0264752	0.0145969
2255.65	0.0319179	0.0145386
2258	0.0326407	0.0145306
2260.36	0.0304589	0.0144377
2262.71	0.0387185	0.0142971
2265.07	0.0382517	0.0139551
2267.42	0.0372621	0.0132931
2269.77	0.0310198	0.0127592
2272.12	0.0353238	0.0126557
2274.47	0.0477148	0.0126229
2276.82	0.0455117	0.0125357
2279.17	0.0424764	0.0125426
2281.52	0.0414811	0.0125427
2283.86	0.0460766	0.0125983
2286.21	0.0480124	0.0127731
2288.55	0.0500583	0.0127089
2290.89	0.0477168	0.0123987
2293.23	0.0422611	0.0119882
2295.57	0.0440443	0.01155
2297.91	0.0496293	0.0113281
2300.25	0.0478168	0.0113255
2302.59	0.0477739	0.0111061
2304.92	0.0436274	0.0107953
2307.26	0.0428966	0.010921
2309.59	0.0373365	0.0115349
2311.92	0.0397615	0.0118118
2314.26	0.032683	0.0115779
2316.59	0.0342709	0.0115599
2318.92	0.0298201	0.0115264
2321.24	0.034163	0.0115037
2323.57	0.0270046	0.0116665
2325.9	0.027214	0.0115593
2328.22	0.0275625	0.0112681
2330.55	0.0287312	0.0111396
2332.87	0.0266142	0.0110347
2335.19	0.0255905	0.0110179
2337.51	0.0207534	0.010971
2339.83	0.023327	0.0108088
2342.15	0.025053	0.0109676
2344.47	0.0239136	0.0112943
2346.79	0.025113	0.0116111
2349.1	0.0258165	0.0120133
2351.42	0.0238432	0.0122431
2353.73	0.0276689	0.0122357
2356.05	0.0318839	0.0121844
2358.36	0.0301756	0.0121656
2360.67	0.0365892	0.0119246
2362.98	0.0374305	0.0117499
2365.29	0.0403156	0.0118811
2367.59	0.0378665	0.0119605
2369.9	0.0387216	0.0120376
2372.21	0.0354246	0.0120756
2374.51	0.0391467	0.0119003
2376.81	0.036739	0.0117208
2379.12	0.0383742	0.0118336
2381.42	0.0361592	0.0120419
2383.72	0.0383984	0.0119691
2386.02	0.0407159	0.0117081
2388.32	0.0395126	0.0116679
2390.61	0.0376196	0.0119338
2392.91	0.0391716	0.0121676
2395.2	0.0364175	0.0121266
2397.5	0.0345031	0.0117811
2399.79	0.0313359	0.0114601
2402.08	0.034774	0.0114675
2404.37	0.0329714	0.0115347
2406.66	0.0304286	0.0114734
2408.95	0.0301434	0.0113402
2411.24	0.0280397	0.0110377
2413.53	0.0279889	0.0107515
2415.81	0.0257673	0.0106605
2418.1	0.0263665	0.0106531
2420.38	0.0238696	0.0106017
2422.66	0.0233514	0.0103244
2424.95	0.0224379	0.0100242
2427.23	0.0256239	0.00983211
2429.51	0.0231258	0.00958275
2431.79	0.0267627	0.00923114
2434.06	0.0250003	0.00883533
2436.34	0.0261597	0.00858995
2438.62	0.0256091	0.00843608
2440.89	0.0267113	0.00827737
2443.16	0.0268062	0.00810887
2445.44	0.0294204	0.00784803
2447.71	0.031861	0.00763826
2449.98	0.0335257	0.00740124
2452.25	0.0339537	0.00713908
2454.52	0.0349745	0.00685207
2456.78	0.0349825	0.00633197
2459.05	0.0356702	0.00593456
2461.32	0.040091	0.00592457
2463.58	0.037786	0.00589536
2465.84	0.0422406	0.00560894
2468.11	0.0402109	0.00529128
2470.37	0.0412062	0.00514154
2472.63	0.0434399	0.0050079
2474.89	0.0435304	0.0048116
2477.15	0.0408162	0.00453699
2479.4	0.0425759	0.00424339
2481.66	0.0409804	0.0041387
2483.91	0.04078	0.0039959
2486.17	0.0399706	0.00369286
2488.42	0.0396556	0.00328346
2490.67	0.0394729	0.00284323
2492.93	0.041605	0.00254949
2495.18	0.0386098	0.00229443
2497.43	0.040976	0.0018868
2499.67	0.039246	0.00143362
2501.92	0.0370522	0.00119891
2504.17	0.0392354	0.00145828
2506.41	0.0386813	0.0024786
2508.66	0.038983	0.00454147
2510.9	0.0390229	0.00789943
2513.14	0.0449142	0.0128291
