# Supplementary material for: Identification of toxic mold species through Raman spectroscopy of fungal conidia
Source: PLoS One. 2020 Nov 23;15(11):e0242361. doi: 10.1371/journal.pone.0242361 (PMC7682877; doi:10.1371/journal.pone.0242361)
Supplement: S6 Dataset — (XLSX) [file pone.0242361.s008.xlsx]

## Sheet: Sheet1
Raman Shift	Raw spectrum	Raman spectrum
267.794	0.0134565	0.0250651
271.143	0.0208401	0.0351967
274.489	0.0400216	0.0478521
277.834	0.0557739	0.062857
281.177	0.0683368	0.0791788
284.517	0.0893667	0.0962799
287.856	0.104203	0.112546
291.194	0.142434	0.126727
294.53	0.169878	0.13847
297.863	0.185583	0.147203
301.195	0.199035	0.153055
304.525	0.205408	0.155354
307.854	0.217563	0.154895
311.181	0.211037	0.153111
314.505	0.227022	0.150104
317.828	0.234658	0.147213
321.149	0.225397	0.144979
324.468	0.239344	0.143583
327.786	0.240936	0.143107
331.101	0.239056	0.142196
334.416	0.232795	0.139937
337.729	0.228699	0.135759
341.038	0.224213	0.129711
344.348	0.220373	0.122164
347.654	0.221179	0.113141
350.96	0.219791	0.103578
354.263	0.213174	0.0942058
357.565	0.209656	0.0849242
360.864	0.203128	0.0765189
364.163	0.209555	0.0698995
367.458	0.215824	0.0646648
370.753	0.217878	0.06096
374.046	0.213686	0.0591226
377.337	0.216396	0.0585958
380.626	0.206765	0.0591444
383.913	0.196101	0.0606545
387.2	0.201119	0.0625886
390.483	0.195997	0.0644697
393.765	0.195184	0.0663077
397.046	0.197306	0.067853
400.325	0.195171	0.0683226
403.601	0.195684	0.0680945
406.876	0.194438	0.0675876
410.15	0.196454	0.065417
413.422	0.199201	0.0618914
416.691	0.186745	0.0584234
419.959	0.174304	0.0542972
423.227	0.184491	0.049918
426.491	0.174464	0.0467376
429.754	0.177481	0.0439566
433.015	0.176711	0.0411774
436.274	0.160942	0.0393903
439.532	0.162283	0.0386644
442.788	0.1693	0.0380813
446.043	0.165297	0.0367144
449.295	0.176968	0.0343368
452.546	0.182677	0.0313887
455.795	0.184486	0.0280094
459.042	0.179569	0.024574
462.288	0.1756	0.0218421
465.532	0.164021	0.019237
468.774	0.166221	0.0169452
472.015	0.17254	0.0159595
475.253	0.179134	0.0158334
478.49	0.169299	0.0169964
481.725	0.155761	0.0195734
484.958	0.155189	0.0231577
488.19	0.149056	0.027424
491.421	0.143605	0.0318109
494.649	0.14745	0.03655
497.876	0.137706	0.0407014
501.101	0.138517	0.0440468
504.323	0.144637	0.0468546
507.545	0.15099	0.0487973
510.765	0.154936	0.0498993
513.984	0.150184	0.050646
517.2	0.163523	0.0513923
520.414	0.169298	0.0517072
523.628	0.175715	0.0515573
526.839	0.180708	0.050608
530.048	0.185382	0.0490374
533.256	0.184106	0.0469897
536.463	0.186384	0.0442116
539.667	0.180306	0.0408722
542.87	0.163053	0.0370987
546.071	0.1519	0.0330784
549.27	0.130071	0.0287279
552.468	0.126592	0.0238855
555.664	0.119436	0.0198161
558.859	0.11388	0.0168887
562.051	0.111295	0.0141575
565.242	0.0965313	0.0119506
568.431	0.0957081	0.0104993
571.619	0.109909	0.00975673
574.805	0.115645	0.00993109
577.99	0.121147	0.0106658
581.172	0.124124	0.0117619
584.353	0.124247	0.0135475
587.532	0.132935	0.0156517
590.709	0.135691	0.0174294
593.886	0.137114	0.0190133
597.06	0.125017	0.0205627
600.232	0.11328	0.0223747
603.403	0.109166	0.0242882
606.572	0.102104	0.0252732
609.74	0.103663	0.0260493
612.906	0.0949945	0.0275716
616.07	0.0836269	0.0284309
619.232	0.0685509	0.0283156
622.393	0.050682	0.0285813
625.553	0.0541031	0.0285336
628.71	0.0493616	0.0285603
631.866	0.0340224	0.0296454
635.02	0.0462469	0.0317555
638.173	0.0485376	0.03456
641.323	0.03282	0.0378426
644.474	0.0586798	0.0420795
647.621	0.0669709	0.0465537
650.767	0.101722	0.0507957
653.911	0.104619	0.0550482
657.054	0.119959	0.0591736
660.195	0.130596	0.0631848
663.334	0.127659	0.0662643
666.472	0.135927	0.067973
669.608	0.138504	0.0690513
672.743	0.140003	0.0693826
675.875	0.135317	0.0680356
679.007	0.121867	0.0656158
682.136	0.114374	0.0627512
685.264	0.11815	0.0598304
688.39	0.0977582	0.0575212
691.515	0.0890002	0.0553642
694.638	0.0901567	0.0537486
697.759	0.0937492	0.052967
700.879	0.0957636	0.0526941
703.997	0.0998184	0.0535294
707.113	0.12417	0.0544326
710.228	0.11267	0.0545
713.342	0.110726	0.0539235
716.454	0.124562	0.0526122
719.564	0.11929	0.0510288
722.672	0.117487	0.049298
725.779	0.116665	0.047937
728.884	0.115432	0.0468122
731.987	0.110601	0.045549
735.089	0.102492	0.0443201
738.19	0.120428	0.043599
741.288	0.0967863	0.0438023
744.385	0.0941745	0.044565
747.48	0.0837416	0.0456892
750.574	0.0865126	0.0465495
753.666	0.0773648	0.0476831
756.757	0.0775154	0.0494621
759.846	0.0835785	0.0506719
762.934	0.0859848	0.0517923
766.019	0.0743117	0.0525415
769.104	0.080306	0.052337
772.186	0.0856451	0.0512525
775.267	0.0853497	0.0497898
778.346	0.107924	0.0482846
781.425	0.106972	0.0457299
784.501	0.100741	0.0421703
787.575	0.108379	0.0390923
790.649	0.108711	0.0359782
793.72	0.111788	0.033048
796.789	0.109373	0.0302477
799.858	0.0995092	0.0267655
802.925	0.108249	0.0236499
805.989	0.0871469	0.0210462
809.053	0.094856	0.0187789
812.115	0.0712223	0.0166803
815.175	0.0826314	0.0150329
818.234	0.0641993	0.0137426
821.291	0.0682112	0.012658
824.346	0.0674855	0.0121524
827.401	0.0628959	0.0113707
830.453	0.0498838	0.0109801
833.504	0.0632783	0.0112242
836.553	0.0628011	0.0111654
839.601	0.0623542	0.0117319
842.647	0.0687667	0.0126099
845.692	0.0788633	0.0132581
848.734	0.0884657	0.0140435
851.776	0.0939832	0.0149688
854.816	0.120687	0.0160693
857.854	0.119499	0.0176864
860.891	0.118787	0.0197573
863.926	0.123234	0.021976
866.96	0.127042	0.024727
869.992	0.130993	0.0281095
873.022	0.146323	0.0318336
876.051	0.136888	0.0357727
879.079	0.14277	0.0392998
882.104	0.136556	0.0427508
885.128	0.131993	0.0461866
888.151	0.12866	0.0490882
891.172	0.116277	0.0519189
894.192	0.102661	0.0540039
897.209	0.10118	0.0557364
900.226	0.100225	0.0572053
903.241	0.0963101	0.0581358
906.255	0.102292	0.0585716
909.266	0.0911075	0.0579441
912.276	0.101009	0.0569038
915.285	0.101003	0.0558918
918.292	0.115063	0.0553239
921.298	0.10636	0.0547461
924.302	0.113223	0.0531041
927.305	0.118314	0.0511755
930.306	0.113736	0.0497337
933.305	0.131618	0.0482166
936.303	0.140997	0.0464682
939.299	0.125168	0.0448424
942.295	0.142948	0.0431426
945.288	0.144448	0.0412307
948.28	0.154216	0.039614
951.27	0.150872	0.0382966
954.259	0.136315	0.036823
957.246	0.133408	0.035486
960.232	0.125494	0.034799
963.216	0.123629	0.0348394
966.198	0.113242	0.0349785
969.18	0.0977137	0.0350188
972.159	0.0938144	0.0350131
975.137	0.0942292	0.0352814
978.114	0.0838916	0.0362377
981.089	0.0897232	0.0374255
984.062	0.0870453	0.0388995
987.034	0.0798753	0.0406679
990.005	0.0767215	0.0426145
992.974	0.0981744	0.0445415
995.941	0.110765	0.0465716
998.907	0.105933	0.0496263
1001.87	0.123706	0.0538856
1004.84	0.141805	0.0583657
1007.8	0.132813	0.0621467
1010.76	0.160162	0.0657545
1013.72	0.17091	0.0687817
1016.67	0.185074	0.0707666
1019.62	0.184341	0.0717892
1022.58	0.186922	0.0718762
1025.53	0.194349	0.0716866
1028.48	0.184173	0.0714524
1031.43	0.16877	0.0701803
1034.38	0.154734	0.0677133
1037.33	0.159631	0.0649947
1040.27	0.151033	0.0624342
1043.21	0.146919	0.0596092
1046.16	0.131931	0.0564353
1049.1	0.121493	0.0543391
1052.04	0.108147	0.05281
1054.97	0.121945	0.0511096
1057.91	0.10915	0.0500964
1060.84	0.105911	0.0500587
1063.78	0.11228	0.0503033
1066.71	0.108269	0.0505436
1069.64	0.108671	0.0519078
1072.57	0.119233	0.0547669
1075.49	0.128112	0.0574872
1078.42	0.141688	0.059913
1081.34	0.135795	0.0626521
1084.27	0.157049	0.065782
1087.19	0.162632	0.0692264
1090.11	0.169323	0.0723564
1093.02	0.181071	0.0751272
1095.94	0.186135	0.0771852
1098.86	0.190931	0.079272
1101.77	0.207999	0.0816466
1104.68	0.192553	0.0836855
1107.59	0.203485	0.0857301
1110.5	0.19082	0.0870004
1113.41	0.196396	0.0873747
1116.32	0.187099	0.0875516
1119.22	0.181591	0.0868041
1122.13	0.172854	0.0851123
1125.03	0.157912	0.0825684
1127.93	0.15388	0.0790215
1130.83	0.140524	0.0755624
1133.73	0.12125	0.0714474
1136.62	0.13132	0.0664098
1139.52	0.114451	0.0612782
1142.41	0.106362	0.0561227
1145.3	0.107053	0.0507714
1148.19	0.0914179	0.045294
1151.08	0.103522	0.0397392
1153.97	0.105063	0.0345367
1156.85	0.0978027	0.0300932
1159.74	0.105309	0.0259121
1162.62	0.111914	0.0222492
1165.5	0.115689	0.0191147
1168.38	0.104326	0.0165527
1171.26	0.105807	0.0142931
1174.14	0.103317	0.0120163
1177.01	0.0945747	0.010451
1179.89	0.0915818	0.00990322
1182.76	0.0917471	0.00990734
1185.63	0.0851077	0.0101964
1188.5	0.077687	0.0111139
1191.37	0.0718959	0.0130592
1194.24	0.070095	0.0157149
1197.11	0.0657196	0.0188172
1199.97	0.0595033	0.0221785
1202.83	0.0497702	0.0257312
1205.69	0.0596286	0.0293265
1208.55	0.0540273	0.0327083
1211.41	0.0525892	0.0361396
1214.27	0.0477005	0.0393944
1217.13	0.0612798	0.0421559
1219.98	0.0633685	0.0441445
1222.83	0.066502	0.0456556
1225.68	0.0636172	0.0471629
1228.53	0.0685116	0.0488911
1231.38	0.065047	0.0508313
1234.23	0.0728935	0.0527243
1237.08	0.0820168	0.0555658
1239.92	0.0891917	0.0596744
1242.76	0.102641	0.0644874
1245.61	0.106713	0.069833
1248.45	0.10732	0.0754589
1251.28	0.125192	0.0822153
1254.12	0.133288	0.0901224
1256.96	0.139733	0.0981303
1259.79	0.137441	0.106838
1262.63	0.138923	0.116276
1265.46	0.13759	0.125497
1268.29	0.143108	0.135538
1271.12	0.136599	0.146452
1273.94	0.142802	0.157709
1276.77	0.138466	0.170478
1279.59	0.124621	0.184786
1282.42	0.132349	0.201057
1285.24	0.143992	0.219932
1288.06	0.147566	0.24133
1290.88	0.168588	0.265152
1293.7	0.176041	0.291935
1296.51	0.193861	0.322055
1299.33	0.231618	0.356635
1302.14	0.246464	0.396937
1304.95	0.282653	0.444502
1307.76	0.326508	0.500305
1310.57	0.368986	0.564271
1313.38	0.426043	0.634206
1316.19	0.507908	0.707281
1318.99	0.5937	0.780349
1321.79	0.680429	0.848646
1324.6	0.795976	0.907798
1327.4	0.88769	0.954295
1330.2	0.937282	0.985535
1333	0.979625	0.998752
1335.79	0.968997	0.992503
1338.59	0.926938	0.966516
1341.38	0.862106	0.921992
1344.17	0.789777	0.861885
1346.96	0.706752	0.790177
1349.75	0.615507	0.711917
1352.54	0.523245	0.631597
1355.33	0.456496	0.552504
1358.12	0.394436	0.477862
1360.9	0.345237	0.410503
1363.68	0.296058	0.350859
1366.46	0.257694	0.299207
1369.24	0.218541	0.255605
1372.02	0.180512	0.218174
1374.8	0.162295	0.185532
1377.58	0.138641	0.157913
1380.35	0.109618	0.134402
1383.12	0.0982201	0.113529
1385.9	0.0912333	0.0949033
1388.67	0.06335	0.0787657
1391.44	0.0649242	0.0652508
1394.2	0.0651939	0.0537444
1396.97	0.0544382	0.0439274
1399.74	0.0562754	0.0359597
1402.5	0.0540094	0.0292883
1405.26	0.065711	0.0238801
1408.02	0.0641245	0.0193891
1410.78	0.0581776	0.0161626
1413.54	0.0702421	0.0153224
1416.3	0.0715449	0.016082
1419.05	0.0762648	0.017388
1421.81	0.0735751	0.0199649
1424.56	0.0815586	0.0239931
1427.31	0.0927841	0.0285306
1430.06	0.107419	0.03355
1432.81	0.101927	0.0391002
1435.56	0.100058	0.0448677
1438.3	0.105654	0.0511811
1441.05	0.121012	0.0570663
1443.79	0.117957	0.0615597
1446.54	0.121719	0.0649324
1449.28	0.125027	0.0665501
1452.02	0.128622	0.0663424
1454.75	0.137824	0.0647108
1457.49	0.131333	0.0616777
1460.23	0.113857	0.0575348
1462.96	0.124255	0.0525208
1465.69	0.113464	0.046807
1468.42	0.113907	0.0408494
1471.15	0.106806	0.0347738
1473.88	0.114513	0.0290721
1476.61	0.113216	0.0240968
1479.34	0.119208	0.0197176
1482.06	0.123358	0.016594
1484.78	0.124144	0.0151909
1487.51	0.129401	0.0150606
1490.23	0.135214	0.0162709
1492.95	0.140461	0.0184623
1495.66	0.137149	0.0209567
1498.38	0.147893	0.0242312
1501.1	0.146667	0.0284842
1503.81	0.145777	0.0334996
1506.52	0.148649	0.0391759
1509.23	0.151237	0.0451484
1511.94	0.148521	0.0508446
1514.65	0.148883	0.0561592
1517.36	0.135149	0.0617111
1520.07	0.135977	0.067167
1522.77	0.137903	0.0726623
1525.48	0.139627	0.0789469
1528.18	0.115715	0.0853611
1530.88	0.12133	0.0917249
1533.58	0.114271	0.0984154
1536.28	0.108227	0.105106
1538.97	0.116177	0.111793
1541.67	0.115179	0.119169
1544.36	0.123107	0.126631
1547.06	0.143247	0.133795
1549.75	0.150847	0.140617
1552.44	0.14943	0.147351
1555.13	0.16918	0.154827
1557.81	0.18071	0.163207
1560.5	0.183606	0.172813
1563.19	0.202049	0.182821
1565.87	0.206078	0.19278
1568.55	0.224329	0.203539
1571.23	0.252138	0.21557
1573.91	0.268735	0.230075
1576.59	0.28692	0.246817
1579.27	0.308567	0.264887
1581.95	0.316807	0.283867
1584.62	0.335111	0.303567
1587.3	0.351087	0.323717
1589.97	0.388804	0.343313
1592.64	0.4005	0.362107
1595.31	0.405898	0.379479
1597.98	0.415426	0.3938
1600.64	0.419093	0.404284
1603.31	0.427025	0.410735
1605.97	0.418285	0.412442
1608.64	0.407012	0.409548
1611.3	0.384065	0.401785
1613.96	0.371229	0.389812
1616.62	0.339124	0.373505
1619.28	0.315727	0.352939
1621.93	0.282631	0.330231
1624.59	0.257626	0.305546
1627.24	0.214862	0.280493
1629.9	0.191663	0.256486
1632.55	0.157125	0.234218
1635.2	0.157075	0.213958
1637.85	0.144459	0.195906
1640.49	0.145416	0.179893
1643.14	0.147706	0.16507
1645.79	0.138911	0.150891
1648.43	0.147056	0.137926
1651.07	0.151122	0.126186
1653.71	0.152406	0.114571
1656.35	0.150524	0.10318
1658.99	0.134887	0.0921345
1661.63	0.127708	0.0803523
1664.27	0.121454	0.0680659
1666.9	0.117141	0.0559815
1669.54	0.112344	0.0439568
1672.17	0.1072	0.0330689
1674.8	0.0950024	0.0244929
1677.43	0.0982044	0.0181115
1680.06	0.0889428	0.0133699
1682.69	0.080203	0.00977701
1685.31	0.0893713	0.00761818
1687.94	0.0900017	0.00713379
1690.56	0.0807034	0.00668821
1693.18	0.0746056	0.00593099
1695.8	0.0709533	0.00573574
1698.42	0.068168	0.00580725
1701.04	0.0639351	0.00580959
1703.66	0.0543766	0.00598033
1706.28	0.0559236	0.00616659
1708.89	0.0527337	0.00667228
1711.5	0.0497415	0.00755529
1714.12	0.0464142	0.00860049
1716.73	0.0441897	0.00970929
1719.34	0.0433884	0.0110378
1721.95	0.0411209	0.0125093
1724.55	0.0527846	0.0135199
1727.16	0.054894	0.0143044
1729.76	0.0444222	0.0151686
1732.37	0.0644656	0.0163191
1734.97	0.0712532	0.0177639
1737.57	0.0788592	0.019062
1740.17	0.0784651	0.0203384
1742.77	0.0816351	0.0216919
1745.37	0.0823827	0.0229547
1747.96	0.0924148	0.0239457
1750.56	0.0939917	0.0247223
1753.15	0.103423	0.0257567
1755.74	0.1096	0.0273429
1758.34	0.0966847	0.0289616
1760.93	0.104826	0.0303768
1763.51	0.104679	0.0317461
1766.1	0.105434	0.0325366
1768.69	0.105975	0.0334393
1771.27	0.108062	0.0351359
1773.86	0.101402	0.037127
1776.44	0.0953168	0.0390268
1779.02	0.0976388	0.0407703
1781.6	0.0923375	0.0423311
1784.18	0.0850088	0.0436386
1786.76	0.0876587	0.044606
1789.33	0.0841665	0.0455602
1791.91	0.0748175	0.0464881
1794.48	0.0735405	0.0474031
1797.06	0.06633	0.0479473
1799.63	0.0674019	0.0478949
1802.2	0.0620084	0.047577
1804.77	0.0620701	0.0476249
1807.34	0.0583055	0.0480162
1809.9	0.0623468	0.0483951
1812.47	0.0748724	0.0483336
1815.03	0.0751232	0.0477502
1817.6	0.0857966	0.0480399
1820.16	0.0979288	0.0491173
1822.72	0.0948614	0.0490399
1825.28	0.10035	0.0487601
1827.84	0.0990228	0.0493701
1830.39	0.103226	0.049323
1832.95	0.123772	0.0485168
1835.5	0.13835	0.0476045
1838.06	0.135264	0.0468957
1840.61	0.151026	0.0465077
1843.16	0.153884	0.0464451
1845.71	0.152897	0.0461629
1848.26	0.162139	0.0453212
1850.8	0.160431	0.0444781
1853.35	0.164604	0.0439055
1855.9	0.167193	0.0432701
1858.44	0.17091	0.0426246
1860.98	0.165358	0.0418222
1863.52	0.166169	0.0410436
1866.06	0.164532	0.0403591
1868.6	0.161729	0.0397245
1871.14	0.160383	0.0392596
1873.68	0.163801	0.0388206
1876.21	0.157389	0.0382324
1878.75	0.159411	0.0381303
1881.28	0.15347	0.0379856
1883.81	0.154296	0.0373449
1886.34	0.157805	0.0368382
1888.87	0.155262	0.0358821
1891.4	0.156419	0.0346742
1893.92	0.168186	0.0339973
1896.45	0.161475	0.0340756
1898.97	0.160531	0.0340218
1901.5	0.164391	0.0335885
1904.02	0.163913	0.0330576
1906.54	0.165629	0.0325384
1909.06	0.176444	0.0319815
1911.58	0.181677	0.03117
1914.1	0.185628	0.0307701
1916.61	0.186056	0.0301695
1919.13	0.188935	0.0289059
1921.64	0.190316	0.0282097
1924.16	0.192238	0.0282958
1926.67	0.193048	0.0282216
1929.18	0.195571	0.0278665
1931.69	0.185467	0.0278157
1934.19	0.18269	0.0273679
1936.7	0.186478	0.0263884
1939.21	0.186794	0.0258657
1941.71	0.177641	0.0258185
1944.21	0.16574	0.0256666
1946.72	0.1615	0.0255502
1949.22	0.148581	0.025632
1951.72	0.144988	0.0254028
1954.22	0.148573	0.025104
1956.71	0.14311	0.0250158
1959.21	0.135608	0.0248662
1961.7	0.132458	0.0243769
1964.2	0.129535	0.0238897
1966.69	0.115077	0.0239528
1969.18	0.124363	0.0241736
1971.67	0.11768	0.0246223
1974.16	0.117023	0.024671
1976.65	0.107244	0.0241852
1979.14	0.108243	0.0240464
1981.62	0.114219	0.0245972
1984.11	0.11331	0.0248298
1986.59	0.124752	0.0244715
1989.07	0.122645	0.0242079
1991.55	0.128234	0.0239917
1994.03	0.135348	0.0240345
1996.51	0.143549	0.0240346
1998.99	0.12857	0.0241553
2001.47	0.137449	0.0238413
2003.94	0.135789	0.0233444
2006.42	0.131431	0.0231203
2008.89	0.137574	0.022421
2011.36	0.13718	0.0220623
2013.83	0.144661	0.0218612
2016.3	0.137578	0.0212545
2018.77	0.122752	0.0209018
2021.24	0.127645	0.0204966
2023.7	0.139202	0.0200353
2026.17	0.13497	0.0198291
2028.63	0.123303	0.0197509
2031.09	0.122173	0.0199439
2033.56	0.132029	0.0204029
2036.02	0.127851	0.0208415
2038.48	0.109953	0.021251
2040.93	0.0996696	0.0215887
2043.39	0.0934251	0.0218228
2045.85	0.0692595	0.0218603
2048.3	0.039917	0.0217749
2050.76	0.0194592	0.0214679
2053.21	0.0403002	0.0209105
2055.66	0.0711439	0.0206128
2058.11	0.0809254	0.0204819
2060.56	0.0561803	0.0200043
2063.01	0.039528	0.0198828
2065.45	0.037924	0.0201074
2067.9	0.0417175	0.0196891
2070.34	0.0662944	0.0195915
2072.79	0.0783236	0.0197174
2075.23	0.0702615	0.0192924
2077.67	0.0641084	0.018868
2080.11	0.0570196	0.0188302
2082.55	0.0490383	0.0188919
2084.98	0.0763131	0.0187453
2087.42	0.0791388	0.018498
2089.86	0.0769125	0.0181849
2092.29	0.0717183	0.0178934
2094.72	0.0893304	0.0178573
2097.16	0.107681	0.0179464
2099.59	0.112651	0.0184158
2102.02	0.128326	0.0187943
2104.45	0.142482	0.0186962
2106.87	0.149204	0.0187635
2109.3	0.153624	0.0186993
2111.72	0.149597	0.0184647
2114.15	0.153823	0.0184867
2116.57	0.153697	0.0183168
2118.99	0.147306	0.0176155
2121.41	0.145024	0.0173444
2123.83	0.138041	0.0173473
2126.25	0.12907	0.0174845
2128.67	0.12268	0.0178968
2131.09	0.126389	0.01811
2133.5	0.12011	0.0180275
2135.92	0.118342	0.0179167
2138.33	0.116149	0.0179174
2140.74	0.0981488	0.0179154
2143.15	0.0701419	0.0179075
2145.56	0.0446198	0.0181205
2147.97	0.0483095	0.0185082
2150.38	0.0653436	0.018479
2152.78	0.0802197	0.0184852
2155.19	0.067569	0.01854
2157.59	0.0471226	0.0181935
2160	0.0298878	0.0180498
2162.4	0.0295696	0.0183416
2164.8	0.0469353	0.0188088
2167.2	0.0724453	0.0192042
2169.6	0.0856831	0.0194107
2171.99	0.0800234	0.019544
2174.39	0.07387	0.0195669
2176.79	0.0703035	0.019408
2179.18	0.0671184	0.0192741
2181.57	0.0586136	0.0188647
2183.96	0.0709021	0.018147
2186.36	0.0832016	0.017763
2188.75	0.0876805	0.0178757
2191.13	0.0952548	0.018153
2193.52	0.102257	0.0182473
2195.91	0.0956597	0.0183346
2198.29	0.0972852	0.0182524
2200.68	0.089408	0.0177942
2203.06	0.0776297	0.0172572
2205.44	0.0702956	0.0171128
2207.82	0.0659962	0.017145
2210.2	0.0822628	0.016969
2212.58	0.0898148	0.0168699
2214.96	0.0847063	0.016718
2217.34	0.073761	0.0164861
2219.71	0.0637101	0.0163937
2222.09	0.0567019	0.0164219
2224.46	0.0457248	0.0165506
2226.83	0.0440368	0.0169356
2229.2	0.0396632	0.0172608
2231.58	0.059788	0.0175472
2233.94	0.0666762	0.0178431
2236.31	0.0682658	0.01783
2238.68	0.0686988	0.0177973
2241.04	0.0640262	0.0181887
2243.41	0.0499306	0.0185735
2245.77	0.0406421	0.0185447
2248.14	0.0313326	0.0187323
2250.5	0.0262505	0.0192569
2252.86	0.0292305	0.0196201
2255.22	0.0458963	0.0196623
2257.58	0.0547476	0.0196812
2259.93	0.0521976	0.0197329
2262.29	0.058891	0.0196301
2264.64	0.0635414	0.0195844
2267	0.0671317	0.0197877
2269.35	0.068598	0.0198324
2271.7	0.0631486	0.0197102
2274.05	0.0503242	0.0193346
2276.4	0.0579143	0.0185043
2278.75	0.0654568	0.0177635
2281.1	0.0727409	0.0172663
2283.45	0.069536	0.0169461
2285.79	0.0688931	0.0166381
2288.14	0.0680839	0.0161762
2290.48	0.0700942	0.0158229
2292.82	0.07813	0.0157957
2295.16	0.0766487	0.0159172
2297.5	0.0725949	0.0159755
2299.84	0.0688711	0.015966
2302.18	0.0680793	0.0160843
2304.52	0.07179	0.0161954
2306.85	0.0760947	0.0162501
2309.19	0.0775875	0.0164989
2311.52	0.0738005	0.0166767
2313.85	0.0673585	0.0164829
2316.19	0.057964	0.0161875
2318.52	0.064046	0.0161827
2320.85	0.0603936	0.0162197
2323.17	0.0544997	0.0161025
2325.5	0.0510188	0.0161439
2327.83	0.0494031	0.0163414
2330.15	0.0471163	0.0163534
2332.48	0.0543852	0.0160284
2334.8	0.0463929	0.0156952
2337.12	0.0446484	0.0156166
2339.44	0.0438252	0.0154065
2341.76	0.0440272	0.0150475
2344.08	0.045637	0.0148581
2346.4	0.0428388	0.0146816
2348.72	0.043626	0.0144909
2351.03	0.046438	0.0144124
2353.35	0.0438428	0.0144135
2355.66	0.0454859	0.0145552
2357.98	0.0476827	0.0148699
2360.29	0.0457382	0.0149757
2362.6	0.0494681	0.0148897
2364.91	0.0563061	0.0148818
2367.22	0.0563126	0.0145613
2369.52	0.058537	0.0141248
2371.83	0.0622871	0.0138185
2374.14	0.0605877	0.013672
2376.44	0.0597148	0.0138072
2378.74	0.053914	0.0136712
2381.05	0.0599649	0.0135056
2383.35	0.0550846	0.0134792
2385.65	0.0594178	0.0131927
2387.95	0.0649027	0.0131948
2390.25	0.0668247	0.0135444
2392.54	0.0600821	0.0135866
2394.84	0.0596154	0.013588
2397.13	0.0637889	0.0136541
2399.43	0.0589497	0.013427
2401.72	0.056032	0.0130976
2404.01	0.0603145	0.0126818
2406.3	0.0557581	0.0126131
2408.59	0.0561297	0.0126876
2410.88	0.0574661	0.0125025
2413.17	0.0517568	0.0123477
2415.46	0.0537812	0.0123092
2417.74	0.0531484	0.0121592
2420.03	0.0487879	0.0117825
2422.31	0.0490402	0.0115352
2424.59	0.0483193	0.0114251
2426.88	0.0496127	0.0113006
2429.16	0.0474299	0.0110267
2431.44	0.0469622	0.0109353
2433.72	0.0490114	0.0111493
2435.99	0.0501793	0.0113053
2438.27	0.0519556	0.0112272
2440.55	0.0499167	0.0110445
2442.82	0.0511545	0.0111256
2445.09	0.0517356	0.0112818
2447.37	0.0579966	0.0111916
2449.64	0.0611184	0.011074
2451.91	0.0629078	0.0107718
2454.18	0.0644823	0.0101377
2456.45	0.0635033	0.00975363
2458.71	0.0682721	0.00953896
2460.98	0.0659805	0.00917292
2463.25	0.0704546	0.00888996
2465.51	0.0742902	0.00872683
2467.77	0.0724281	0.00843491
2470.04	0.0773448	0.00822197
2472.3	0.0807159	0.00799247
2474.56	0.0809185	0.00750802
2476.82	0.0817077	0.00715909
2479.08	0.0833466	0.00655935
2481.33	0.0808848	0.00593148
2483.59	0.0773952	0.00570448
2485.84	0.0831939	0.00539767
2488.1	0.0781279	0.00470189
2490.35	0.0796128	0.00399614
2492.6	0.0818603	0.00349658
2494.86	0.0804015	0.0028152
2497.11	0.0840546	0.00217418
2499.36	0.0823788	0.00171803
2501.6	0.0802955	0.0013597
2503.85	0.0766032	0.00100634
2506.1	0.0820725	0.000569694
2508.34	0.0804809	-3.69793e-05
2510.59	0.0809488	-0.000908752
2512.83	0.0862514	-0.00212699
2515.07	0.0874505	-0.00378372
