# Supplementary material for: Identification of toxic mold species through Raman spectroscopy of fungal conidia
Source: PLoS One. 2020 Nov 23;15(11):e0242361. doi: 10.1371/journal.pone.0242361 (PMC7682877; doi:10.1371/journal.pone.0242361)
Supplement: S7 Dataset — (XLSX) [file pone.0242361.s009.xlsx]

## Sheet: Sheet1
Raman Shift	Raw spectrum	Raman spectrum
265.874	0.016321	0.001088
269.223	0.0147351	0.00152957
272.569	0.0159728	0.00200123
275.914	0.0151346	0.0026281
279.257	0.0152798	0.00318811
282.597	0.0116861	0.00348567
285.936	0.00801437	0.00374214
289.274	0.0098609	0.0038165
292.61	0.0102784	0.00364422
295.943	0.00859675	0.00323713
299.275	0.0113297	0.00286543
302.605	0.0115266	0.00289892
305.934	0.0136606	0.00316891
309.261	0.0129713	0.00360808
312.585	0.017791	0.00437119
315.908	0.0212826	0.00541617
319.229	0.021017	0.00669184
322.548	0.0196081	0.00802132
325.866	0.0218147	0.00916314
329.181	0.0213543	0.0101471
332.496	0.0196186	0.0110633
335.809	0.0201364	0.0119615
339.118	0.020183	0.0128699
342.428	0.0224295	0.0138517
345.734	0.0253617	0.0150834
349.04	0.0308796	0.0164953
352.343	0.0325761	0.017947
355.645	0.0371621	0.0193498
358.944	0.038851	0.0207935
362.243	0.0408565	0.0221522
365.538	0.0452563	0.0232871
368.833	0.0452664	0.0245132
372.126	0.0465852	0.0257547
375.417	0.0430821	0.0270451
378.706	0.0430324	0.0285376
381.993	0.0447163	0.0303151
385.28	0.0443018	0.0327511
388.563	0.0462916	0.0360395
391.845	0.0476533	0.0401481
395.126	0.0516404	0.0449147
398.405	0.0559917	0.0503702
401.681	0.0629453	0.0564903
404.956	0.0692472	0.0633166
408.23	0.0749355	0.0710324
411.502	0.0845427	0.0794497
414.771	0.0936376	0.0886406
418.039	0.0973627	0.0985252
421.307	0.112059	0.108654
424.571	0.121375	0.118723
427.834	0.133657	0.128162
431.095	0.143251	0.136382
434.354	0.149836	0.142957
437.612	0.155363	0.147722
440.868	0.158495	0.150893
444.123	0.158736	0.152918
447.375	0.156011	0.154503
450.626	0.154797	0.156712
453.875	0.154489	0.160433
457.122	0.159637	0.166567
460.368	0.16789	0.176054
463.612	0.181503	0.189492
466.854	0.197991	0.206793
470.095	0.219313	0.227576
473.333	0.243006	0.250953
476.57	0.266076	0.275672
479.805	0.291197	0.300352
483.038	0.315952	0.322956
486.27	0.337499	0.341198
489.501	0.3556	0.353178
492.729	0.365811	0.357767
495.956	0.360977	0.354377
499.181	0.345156	0.34309
502.403	0.321351	0.324493
505.625	0.293435	0.299746
508.845	0.261074	0.271142
512.064	0.22918	0.240903
515.28	0.203807	0.2108
518.494	0.179566	0.182534
521.708	0.159661	0.157014
524.919	0.143031	0.134514
528.128	0.126164	0.115157
531.336	0.112626	0.0987399
534.543	0.100452	0.085039
537.747	0.0908359	0.0736508
540.95	0.0809591	0.0641031
544.151	0.0725607	0.0561246
547.35	0.0653862	0.0494157
550.548	0.0625665	0.0436866
553.744	0.0571291	0.0385037
556.939	0.0525845	0.0336394
560.131	0.0477142	0.0291009
563.322	0.0412721	0.0249064
566.511	0.0366518	0.020894
569.699	0.0349293	0.01707
572.885	0.0334874	0.0138375
576.07	0.0326069	0.0113976
579.252	0.0303643	0.00951803
582.433	0.0286042	0.00795594
585.612	0.029769	0.0066785
588.789	0.0291761	0.00570644
591.966	0.0275526	0.0049465
595.14	0.0246165	0.00432459
598.312	0.0217187	0.00389691
601.483	0.0203904	0.00374851
604.652	0.0184426	0.00376112
607.82	0.0173044	0.00394208
610.986	0.0158374	0.00434559
614.15	0.0139992	0.00487582
617.312	0.0115177	0.00569911
620.473	0.00908281	0.00683868
623.633	0.0106759	0.0079584
626.79	0.0113919	0.00887272
629.946	0.0114568	0.00974074
633.1	0.0133174	0.0107118
636.253	0.0133302	0.011556
639.403	0.013034	0.0122588
642.554	0.015725	0.013156
645.701	0.0190053	0.0140698
648.847	0.0231271	0.0148629
651.991	0.0248957	0.0158821
655.134	0.0270355	0.0171246
658.275	0.0285728	0.0183874
661.414	0.0277756	0.0196996
664.552	0.0317958	0.020934
667.688	0.0330369	0.0221574
670.823	0.0350586	0.0234522
673.955	0.0351874	0.0245359
677.087	0.0331992	0.025381
680.216	0.0327753	0.0259937
683.344	0.0329225	0.0262721
686.47	0.0287781	0.0264403
689.595	0.0269564	0.0265381
692.718	0.0275163	0.0265224
695.839	0.0272712	0.0265963
698.959	0.0271417	0.0268987
702.077	0.0276247	0.0274632
705.193	0.0327095	0.0284094
708.308	0.0316233	0.0298764
711.422	0.030567	0.031824
714.534	0.0345376	0.034146
717.644	0.0368758	0.0367484
720.752	0.0391178	0.0394597
723.859	0.0425885	0.0422195
726.964	0.045534	0.0447779
730.067	0.0463017	0.0468215
733.169	0.0458255	0.0480462
736.27	0.0486208	0.048644
739.368	0.0437783	0.0489691
742.465	0.0408732	0.048935
745.56	0.0366649	0.048606
748.654	0.0347768	0.0481985
751.746	0.0339855	0.0479143
754.837	0.0319293	0.0477684
757.926	0.0318692	0.0480355
761.014	0.0352889	0.0488026
764.099	0.0360495	0.0497771
767.184	0.0372686	0.0508246
770.266	0.0411604	0.0517308
773.347	0.0437336	0.0522549
776.426	0.0467541	0.0524679
779.505	0.0478298	0.0524779
782.581	0.0482123	0.0523191
785.655	0.0471202	0.0519017
788.729	0.0478605	0.0512273
791.8	0.0466166	0.0505103
794.869	0.0501382	0.0499966
797.938	0.0484462	0.0496605
801.005	0.0479193	0.049145
804.069	0.0485603	0.048262
807.133	0.047312	0.0469359
810.195	0.0466342	0.0449042
813.255	0.0438268	0.0420068
816.314	0.0389257	0.0384482
819.371	0.0341676	0.0344684
822.426	0.028459	0.0303023
825.481	0.0236088	0.0262179
828.533	0.0176696	0.0224499
831.584	0.0176506	0.0192101
834.633	0.0170789	0.0167035
837.681	0.018039	0.0149529
840.727	0.0193347	0.0138668
843.772	0.0195554	0.0132785
846.814	0.0216934	0.0130408
849.856	0.024393	0.0129507
852.896	0.0290684	0.0128618
855.934	0.0299812	0.0128066
858.971	0.0279788	0.0127107
862.006	0.0285429	0.0125335
865.04	0.0289415	0.01209
868.072	0.0281386	0.011465
871.102	0.0294014	0.0107742
874.131	0.0280668	0.0100296
877.159	0.0250042	0.00938044
880.184	0.0217798	0.00862032
883.208	0.0195717	0.00782425
886.231	0.0169255	0.00717188
889.252	0.0153357	0.00656951
892.272	0.00988979	0.00606726
895.289	0.00842178	0.00580914
898.306	0.00837692	0.00606382
901.321	0.00738571	0.00686975
904.335	0.00899194	0.00784489
907.346	0.00930943	0.00887306
910.356	0.0105702	0.009863
913.365	0.0163881	0.0109163
916.372	0.017869	0.0121753
919.378	0.0178732	0.0135302
922.382	0.0180667	0.0151881
925.385	0.0230774	0.0171904
928.386	0.0252188	0.0192592
931.385	0.0272637	0.0214867
934.383	0.0331176	0.0241031
937.379	0.0369063	0.0269263
940.375	0.0416272	0.0299546
943.368	0.0430038	0.0332898
946.36	0.0496405	0.0366786
949.35	0.0499461	0.0401028
952.339	0.0513297	0.0438128
955.326	0.0529919	0.0475791
958.312	0.0558021	0.0513597
961.296	0.0560301	0.0555043
964.278	0.0598313	0.0598419
967.26	0.0600309	0.0641474
970.239	0.0607383	0.0687116
973.217	0.0664022	0.0737797
976.194	0.0667493	0.079278
979.169	0.071662	0.0853743
982.142	0.0766629	0.0922945
985.114	0.0822035	0.100155
988.085	0.0875341	0.109163
991.054	0.097906	0.119509
994.021	0.109245	0.131607
996.987	0.119875	0.146131
999.951	0.134274	0.163957
1002.91	0.150718	0.18625
1005.88	0.168594	0.213868
1008.84	0.193095	0.247322
1011.79	0.223367	0.286259
1014.75	0.264758	0.328789
1017.7	0.312772	0.372038
1020.66	0.367319	0.41273
1023.61	0.421048	0.447403
1026.56	0.459412	0.473844
1029.51	0.476646	0.490007
1032.46	0.474774	0.494508
1035.41	0.453693	0.487118
1038.35	0.419738	0.468671
1041.29	0.379854	0.440757
1044.24	0.341063	0.405971
1047.18	0.303195	0.368282
1050.12	0.267985	0.330655
1053.05	0.240215	0.294982
1055.99	0.210378	0.262111
1058.92	0.188817	0.232529
1061.86	0.168503	0.205912
1064.79	0.151916	0.182127
1067.72	0.137641	0.161035
1070.65	0.12369	0.142335
1073.57	0.112149	0.125669
1076.5	0.101461	0.11089
1079.42	0.0902191	0.0980186
1082.35	0.0832661	0.0867999
1085.27	0.0754388	0.07701
1088.19	0.0705463	0.0686658
1091.1	0.0668753	0.0620787
1094.02	0.06428	0.0572623
1096.94	0.0598862	0.0538208
1099.85	0.0591267	0.0513308
1102.76	0.0584945	0.0497574
1105.67	0.0570147	0.0488507
1108.58	0.0566269	0.0481337
1111.49	0.0543865	0.0475004
1114.4	0.0520407	0.0467504
1117.3	0.0489109	0.0455256
1120.21	0.044771	0.0437949
1123.11	0.0402592	0.0418311
1126.01	0.036055	0.0398081
1128.91	0.0315033	0.037582
1131.81	0.0252202	0.0351577
1134.7	0.0245475	0.0327487
1137.6	0.0227224	0.0305147
1140.49	0.0199018	0.0284041
1143.38	0.0182097	0.0263445
1146.27	0.0159953	0.0246134
1149.16	0.0154304	0.0232552
1152.05	0.0164483	0.022421
1154.93	0.0134548	0.022169
1157.82	0.0142819	0.0222053
1160.7	0.0140738	0.0227626
1163.58	0.0168413	0.0236385
1166.46	0.0174542	0.0245205
1169.34	0.0192079	0.0258754
1172.22	0.0188922	0.0271184
1175.09	0.0191323	0.0283879
1177.97	0.0203466	0.0297751
1180.84	0.0217623	0.0309869
1183.71	0.0226206	0.0320708
1186.58	0.0235584	0.032977
1189.45	0.0208673	0.0335743
1192.32	0.0213156	0.0338977
1195.19	0.021018	0.0341057
1198.05	0.0178005	0.0340979
1200.91	0.0149273	0.0336466
1203.77	0.0163273	0.0329462
1206.63	0.014975	0.0323385
1209.49	0.0156518	0.0318678
1212.35	0.0129733	0.0313257
1215.21	0.0151373	0.0305818
1218.06	0.0179142	0.0297641
1220.91	0.0189841	0.0288334
1223.76	0.0191305	0.0277407
1226.61	0.0212787	0.0265863
1229.46	0.0211542	0.0254037
1232.31	0.0222395	0.0242786
1235.16	0.0245929	0.0234872
1238	0.0262275	0.0232287
1240.84	0.0275212	0.0233397
1243.69	0.0296606	0.0238497
1246.53	0.0310569	0.024679
1249.36	0.0366854	0.0254948
1252.2	0.0374422	0.0265091
1255.04	0.0414105	0.0278862
1257.87	0.0425413	0.0294536
1260.71	0.0436394	0.0312192
1263.54	0.046145	0.0330253
1266.37	0.0488378	0.0344542
1269.2	0.0496187	0.0358003
1272.02	0.0520442	0.0369494
1274.85	0.0525063	0.0376311
1277.67	0.0515576	0.037762
1280.5	0.0524691	0.0375199
1283.32	0.0561821	0.0370928
1286.14	0.0558306	0.0364326
1288.96	0.056311	0.0359266
1291.78	0.0538584	0.0359655
1294.59	0.0564218	0.0368199
1297.41	0.0618528	0.0387074
1300.22	0.0631811	0.0419903
1303.03	0.07391	0.0471801
1305.84	0.0849459	0.0545867
1308.65	0.0974307	0.0645637
1311.46	0.112682	0.077213
1314.27	0.131429	0.0925993
1317.07	0.152196	0.110656
1319.87	0.173309	0.131105
1322.68	0.198697	0.153778
1325.48	0.226779	0.178683
1328.28	0.255624	0.205663
1331.08	0.280716	0.23413
1333.87	0.306506	0.263923
1336.67	0.336094	0.295534
1339.46	0.366151	0.328477
1342.25	0.392986	0.362696
1345.04	0.424839	0.398402
1347.83	0.455204	0.435316
1350.62	0.486877	0.473129
1353.41	0.519777	0.511885
1356.2	0.552171	0.551261
1358.98	0.585373	0.591083
1361.76	0.617105	0.632058
1364.54	0.647464	0.674459
1367.32	0.679294	0.71837
1370.1	0.708844	0.763645
1372.88	0.747588	0.810327
1375.66	0.788009	0.857059
1378.43	0.828627	0.901511
1381.2	0.871284	0.941062
1383.98	0.918799	0.971833
1386.75	0.956046	0.989509
1389.52	0.981326	0.991361
1392.28	0.98989	0.976115
1395.05	0.968273	0.944269
1397.82	0.91783	0.897494
1400.58	0.843264	0.837826
1403.34	0.760429	0.767741
1406.1	0.676375	0.691734
1408.86	0.601635	0.614097
1411.62	0.543799	0.539187
1414.38	0.49289	0.471397
1417.13	0.457173	0.41373
1419.89	0.428177	0.366571
1422.64	0.406017	0.329685
1425.39	0.388229	0.301679
1428.14	0.377433	0.280897
1430.89	0.368085	0.26614
1433.64	0.360541	0.25623
1436.38	0.354561	0.250286
1439.13	0.354527	0.247579
1441.87	0.352004	0.247395
1444.62	0.353366	0.249353
1447.36	0.356122	0.252612
1450.1	0.360356	0.256506
1452.83	0.364543	0.260466
1455.57	0.370243	0.263925
1458.31	0.370142	0.266036
1461.04	0.374279	0.26607
1463.77	0.373566	0.263717
1466.5	0.369367	0.258449
1469.23	0.362816	0.250185
1471.96	0.35193	0.239002
1474.69	0.338052	0.225299
1477.42	0.322515	0.209519
1480.14	0.305946	0.192043
1482.86	0.287363	0.173848
1485.59	0.269726	0.155671
1488.31	0.253762	0.138178
1491.03	0.237009	0.122065
1493.74	0.219583	0.107803
1496.46	0.205969	0.0955634
1499.18	0.196639	0.0858006
1501.89	0.1891	0.0784658
1504.6	0.183183	0.0733396
1507.31	0.179079	0.0703629
1510.02	0.173457	0.0692728
1512.73	0.171228	0.0698656
1515.44	0.16466	0.071869
1518.15	0.162468	0.0749737
1520.85	0.160714	0.0791247
1523.56	0.162895	0.0841724
1526.26	0.158511	0.0901333
1528.96	0.160525	0.0970339
1531.66	0.162169	0.104467
1534.36	0.16397	0.112313
1537.05	0.167686	0.120521
1539.75	0.170689	0.128968
1542.44	0.174888	0.137295
1545.14	0.180704	0.145257
1547.83	0.184784	0.152653
1550.52	0.186224	0.159706
1553.21	0.190482	0.16635
1555.89	0.195359	0.17246
1558.58	0.196302	0.178334
1561.27	0.198265	0.183965
1563.95	0.203314	0.189292
1566.63	0.202673	0.19464
1569.31	0.206608	0.200202
1571.99	0.211191	0.205703
1574.67	0.212473	0.211358
1577.35	0.21539	0.217488
1580.03	0.218142	0.223858
1582.7	0.221525	0.230272
1585.38	0.222085	0.236697
1588.05	0.228793	0.24308
1590.72	0.230757	0.249252
1593.39	0.230319	0.254641
1596.06	0.232047	0.258994
1598.72	0.230986	0.261992
1601.39	0.230677	0.263512
1604.05	0.22319	0.263485
1606.72	0.216839	0.261582
1609.38	0.20961	0.25802
1612.04	0.201612	0.252815
1614.7	0.19143	0.245989
1617.36	0.181974	0.237626
1620.01	0.168282	0.227998
1622.67	0.157991	0.217287
1625.32	0.144752	0.205647
1627.98	0.132814	0.193335
1630.63	0.122559	0.180455
1633.28	0.11382	0.167071
1635.93	0.102032	0.15357
1638.57	0.0916307	0.140093
1641.22	0.0824062	0.126633
1643.87	0.070873	0.113528
1646.51	0.0618319	0.101179
1649.15	0.0535889	0.0895541
1651.79	0.0438484	0.0786414
1654.43	0.0382395	0.068589
1657.07	0.0328	0.0594272
1659.71	0.0293821	0.0513552
1662.35	0.0250062	0.0442462
1664.98	0.0213537	0.0379278
1667.62	0.0172882	0.0322616
1670.25	0.0138049	0.0270877
1672.88	0.0117296	0.0219927
1675.51	0.009211	0.0173716
1678.14	0.00733367	0.0135192
1680.77	0.00706566	0.0102077
1683.39	0.00762086	0.00706617
1686.02	0.00659281	0.00455742
1688.64	0.00588483	0.0029944
1691.26	0.00555682	0.00240303
1693.88	0.00538215	0.0019167
1696.5	0.00566332	0.00161074
1699.12	0.00425002	0.00162233
1701.74	0.00509612	0.00188912
1704.36	0.00794139	0.00220717
1706.97	0.00876624	0.00250749
1709.58	0.00896999	0.00302801
1712.2	0.0106485	0.00374617
1714.81	0.0134978	0.004598
1717.42	0.013733	0.0054437
1720.03	0.0149712	0.00630766
1722.63	0.0178268	0.00722067
1725.24	0.0217439	0.00804012
1727.84	0.0237446	0.00890409
1730.45	0.0274266	0.0100321
1733.05	0.0313135	0.0111063
1735.65	0.0340105	0.0120366
1738.25	0.0362912	0.0130235
1740.85	0.0389743	0.014077
1743.45	0.0426735	0.0151165
1746.04	0.0441764	0.0160772
1748.64	0.0457359	0.0171528
1751.23	0.0503164	0.0181654
1753.82	0.0522572	0.0190136
1756.42	0.0522106	0.0199288
1759.01	0.0538936	0.0207789
1761.59	0.0572378	0.0216223
1764.18	0.0580471	0.0225232
1766.77	0.0581017	0.0233371
1769.35	0.0599773	0.0241225
1771.94	0.0599137	0.0248644
1774.52	0.0608284	0.0254719
1777.1	0.0623464	0.0260468
1779.68	0.0627132	0.0267487
1782.26	0.063725	0.0273399
1784.84	0.0635808	0.0277004
1787.41	0.0641882	0.0280946
1789.99	0.0632323	0.0286464
1792.56	0.0653809	0.0293152
1795.14	0.0642414	0.0298659
1797.71	0.066266	0.0302498
1800.28	0.0676005	0.0306942
1802.85	0.0672196	0.0311222
1805.42	0.0696779	0.0315524
1807.98	0.0702755	0.0317597
1810.55	0.0738724	0.0318539
1813.11	0.0756883	0.0321658
1815.68	0.0775734	0.0323232
1818.24	0.0818613	0.0323642
1820.8	0.0794304	0.0324947
1823.36	0.0815174	0.032642
1825.92	0.0859046	0.0328333
1828.47	0.0858035	0.0329424
1831.03	0.0894196	0.032896
1833.58	0.0921762	0.032828
1836.14	0.0946587	0.0327349
1838.69	0.0971957	0.0326175
1841.24	0.096913	0.0326124
1843.79	0.0981889	0.0326341
1846.34	0.100001	0.0327115
1848.88	0.100207	0.0328842
1851.43	0.100923	0.0329088
1853.98	0.102517	0.0327874
1856.52	0.103341	0.0328014
1859.06	0.104036	0.0328923
1861.6	0.104778	0.0329366
1864.14	0.103668	0.032954
1866.68	0.102893	0.0329709
1869.22	0.103728	0.0329373
1871.76	0.10311	0.0326995
1874.29	0.102531	0.0324484
1876.83	0.103659	0.0322454
1879.36	0.102828	0.0319643
1881.89	0.102268	0.0315599
1884.42	0.102386	0.0311763
1886.95	0.10207	0.0308533
1889.48	0.103181	0.0303389
1892	0.103846	0.0296829
1894.53	0.102375	0.0289034
1897.05	0.101781	0.0280958
1899.58	0.102905	0.0273341
1902.1	0.101398	0.0264868
1904.62	0.1019	0.025593
1907.14	0.101524	0.0247406
1909.66	0.101177	0.0238975
1912.18	0.103121	0.0229142
1914.69	0.102598	0.0218052
1917.21	0.101863	0.0207694
1919.72	0.101418	0.0197346
1922.24	0.100583	0.018707
1924.75	0.100349	0.0177616
1927.26	0.0976844	0.0167122
1929.77	0.0965217	0.015729
1932.27	0.0941729	0.0149551
1934.78	0.0933568	0.0143331
1937.29	0.0934056	0.0137778
1939.79	0.0900292	0.0132341
1942.29	0.087535	0.012688
1944.8	0.0858478	0.0121806
1947.3	0.0838668	0.0117676
1949.8	0.0832061	0.0112928
1952.3	0.080958	0.0107276
1954.79	0.0782593	0.010207
1957.29	0.0769548	0.00968605
1959.78	0.0763518	0.00915271
1962.28	0.0740401	0.00875498
1964.77	0.0715645	0.00848601
1967.26	0.0712586	0.00813178
1969.75	0.0702883	0.00779553
1972.24	0.0678749	0.00756187
1974.73	0.0675326	0.00728836
1977.22	0.0670018	0.00694843
1979.7	0.065727	0.00668042
1982.19	0.0651721	0.00645955
1984.67	0.0663622	0.00614546
1987.15	0.0664532	0.00576472
1989.63	0.0660455	0.00545631
1992.11	0.0677699	0.00518233
1994.59	0.067616	0.00487999
1997.07	0.0654219	0.0047566
1999.55	0.0647153	0.00469979
2002.02	0.0654697	0.00457555
2004.5	0.0626108	0.00449492
2006.97	0.0633369	0.00442583
2009.44	0.065495	0.0043186
2011.91	0.062976	0.00431488
2014.38	0.0630084	0.00439147
2016.85	0.0605365	0.00447167
2019.32	0.061527	0.00469578
2021.78	0.0610022	0.00504061
2024.25	0.0601358	0.00531651
2026.71	0.0586423	0.00547108
2029.17	0.0577035	0.00568637
2031.64	0.0570328	0.00613186
2034.1	0.056318	0.00661439
2036.56	0.0535147	0.00696479
2039.01	0.0496681	0.00724727
2041.47	0.0461902	0.0075891
2043.93	0.04235	0.00795543
2046.38	0.0373681	0.00830227
2048.84	0.0356093	0.00855473
2051.29	0.03995	0.00870894
2053.74	0.0435216	0.00893128
2056.19	0.0415236	0.00912353
2058.64	0.0363359	0.0092311
2061.09	0.0341277	0.00934072
2063.53	0.0337574	0.00943857
2065.98	0.0360061	0.00947514
2068.42	0.0390621	0.00951458
2070.87	0.03618	0.00950235
2073.31	0.0365099	0.00936535
2075.75	0.03383	0.00932408
2078.19	0.0321022	0.00924631
2080.63	0.0345297	0.00897272
2083.06	0.0363994	0.00868976
2085.5	0.0338171	0.0085216
2087.94	0.0342398	0.0084101
2090.37	0.0339412	0.00817416
2092.8	0.0360505	0.00799654
2095.24	0.0367806	0.00789923
2097.67	0.0379992	0.00750802
2100.1	0.0409525	0.0070204
2102.53	0.0414707	0.00675821
2104.95	0.0416323	0.00658544
2107.38	0.0422531	0.00638057
2109.8	0.0387058	0.00615758
2112.23	0.0379428	0.00604874
2114.65	0.039372	0.0059182
2117.07	0.0373749	0.00568786
2119.49	0.0366895	0.00552754
2121.91	0.0347284	0.00539649
2124.33	0.0325889	0.00527285
2126.75	0.0307669	0.00508766
2129.17	0.0308488	0.00477215
2131.58	0.0297507	0.00452666
2134	0.0275941	0.00441391
2136.41	0.0269394	0.00437373
2138.82	0.0220734	0.00438052
2141.23	0.0159183	0.00427424
2143.64	0.0133012	0.00415526
2146.05	0.0175546	0.00409462
2148.46	0.0182473	0.00400032
2150.86	0.0190191	0.00391064
2153.27	0.0133109	0.0038584
2155.67	0.0100936	0.00381574
2158.08	0.00888287	0.00378272
2160.48	0.0114361	0.00373049
2162.88	0.0137045	0.00365826
2165.28	0.0156292	0.00364547
2167.68	0.0167918	0.00365169
2170.07	0.0163796	0.00368703
2172.47	0.0141137	0.00372546
2174.87	0.0136307	0.00372628
2177.26	0.0138852	0.00377379
2179.65	0.0134372	0.00381812
2182.04	0.01513	0.00392471
2184.44	0.0162759	0.00414252
2186.83	0.0168591	0.00431281
2189.21	0.018339	0.00447828
2191.6	0.0194615	0.00456219
2193.99	0.0191212	0.00458
2196.37	0.0187874	0.00476925
2198.76	0.0167576	0.0049239
2201.14	0.0134509	0.00495944
2203.52	0.0139256	0.00503297
2205.9	0.0143718	0.005082
2208.28	0.0161441	0.00507885
2210.66	0.0169753	0.00514306
2213.04	0.0150494	0.00526812
2215.42	0.0124106	0.005355
2217.79	0.0101255	0.0053983
2220.17	0.00963405	0.00536655
2222.54	0.00899259	0.00523843
2224.91	0.0089239	0.00512721
2227.28	0.0089988	0.00507887
2229.66	0.0114883	0.00504267
2232.02	0.0111656	0.00502987
2234.39	0.00999545	0.00493834
2236.76	0.00871536	0.00475387
2239.12	0.00860529	0.00458213
2241.49	0.00652016	0.00451217
2243.85	0.00574643	0.00452879
2246.22	0.0039959	0.00455779
2248.58	0.00338731	0.00448069
2250.94	0.00424668	0.00425445
2253.3	0.00602586	0.00414853
2255.66	0.00874388	0.00413504
2258.01	0.00873498	0.00397748
2260.37	0.00868867	0.00379392
2262.72	0.00771701	0.00374955
2265.08	0.0100179	0.00375417
2267.43	0.0110517	0.00373258
2269.78	0.00948253	0.00373826
2272.13	0.00830081	0.00368318
2274.48	0.0108807	0.00361303
2276.83	0.0122812	0.00365426
2279.18	0.0121083	0.00365912
2281.53	0.0113397	0.00366047
2283.87	0.0112869	0.00368974
2286.22	0.0122191	0.00373481
2288.56	0.0135434	0.00380415
2290.9	0.0134408	0.00373348
2293.24	0.012853	0.00364407
2295.58	0.0124929	0.00364103
2297.92	0.0120959	0.00363853
2300.26	0.0128055	0.00369696
2302.6	0.0130459	0.00375543
2304.93	0.0124393	0.00381085
2307.27	0.0121873	0.00391148
2309.6	0.0117961	0.00400268
2311.93	0.011034	0.00413672
2314.27	0.0102499	0.00422045
2316.6	0.0102776	0.00422017
2318.93	0.0106659	0.00415985
2321.25	0.00859397	0.0040878
2323.58	0.00839738	0.00411064
2325.91	0.00880484	0.0041813
2328.23	0.00810633	0.00433571
2330.56	0.00885558	0.00446069
2332.88	0.00722209	0.0044784
2335.2	0.00771981	0.004509
2337.52	0.0075788	0.00456346
2339.84	0.00687335	0.00476631
2342.16	0.00827829	0.00502564
2344.48	0.00763118	0.00515536
2346.8	0.00816439	0.00523588
2349.11	0.00793805	0.00531591
2351.43	0.00847003	0.00538138
2353.74	0.00978854	0.00545845
2356.06	0.00966943	0.0056441
2358.37	0.0102514	0.00589313
2360.68	0.0106249	0.0060767
2362.99	0.0117868	0.00621131
2365.3	0.0127218	0.00636346
2367.6	0.0132502	0.00653483
2369.91	0.0128666	0.00673984
2372.22	0.0127344	0.00700284
2374.52	0.0122166	0.00726742
2376.82	0.0126906	0.00757289
2379.13	0.0137911	0.00795734
2381.43	0.0138383	0.00842966
2383.73	0.014416	0.00888415
2386.03	0.0156319	0.00928984
2388.33	0.015756	0.00970672
2390.62	0.0157028	0.0100437
2392.92	0.0154885	0.0104138
2395.21	0.0160125	0.0107844
2397.51	0.0146799	0.0110439
2399.8	0.0150795	0.0113437
2402.09	0.0147511	0.01167
2404.38	0.0150396	0.0119228
2406.67	0.014974	0.0120214
2408.96	0.0147665	0.0120573
2411.25	0.0147056	0.0122451
2413.54	0.0148219	0.0125277
2415.82	0.0132386	0.012774
2418.11	0.0137362	0.0128708
2420.39	0.0116635	0.0127988
2422.67	0.0127748	0.012674
2424.96	0.0134171	0.0125125
2427.24	0.0140535	0.0121992
2429.52	0.0125156	0.0118612
2431.8	0.0121402	0.0115295
2434.07	0.0124276	0.0111049
2436.35	0.0124227	0.0106508
2438.63	0.0120071	0.0101995
2440.9	0.0113051	0.00976104
2443.17	0.0114562	0.00929268
2445.45	0.0125454	0.00877521
2447.72	0.0118626	0.00824977
2449.99	0.0123475	0.00763482
2452.26	0.0120206	0.00711663
2454.53	0.012176	0.00667678
2456.79	0.0120548	0.00624285
2459.06	0.0120136	0.00589171
2461.33	0.0126182	0.00547071
2463.59	0.0111769	0.00509304
2465.85	0.0128531	0.00483524
2468.12	0.0117639	0.00455133
2470.38	0.013182	0.00429938
2472.64	0.0125602	0.00409236
2474.9	0.0117215	0.00379319
2477.16	0.0126648	0.0035303
2479.41	0.0122683	0.0033865
2481.67	0.0108205	0.00319797
2483.92	0.0115537	0.00293934
2486.18	0.0110733	0.00276223
2488.43	0.0101377	0.00258544
2490.68	0.0107183	0.00238364
2492.94	0.0108201	0.00220316
2495.19	0.00971749	0.00199678
2497.44	0.00914511	0.00183395
2499.68	0.00926673	0.00173694
2501.93	0.00825643	0.00163511
2504.18	0.00934012	0.00145534
2506.42	0.00863287	0.0011259
2508.67	0.00817774	0.000570501
2510.91	0.00846099	-0.000278863
2513.15	0.00912417	-0.00149677
