# Supplementary material for: Identification of toxic mold species through Raman spectroscopy of fungal conidia
Source: PLoS One. 2020 Nov 23;15(11):e0242361. doi: 10.1371/journal.pone.0242361 (PMC7682877; doi:10.1371/journal.pone.0242361)
Supplement: S8 Dataset — (XLSX) [file pone.0242361.s010.xlsx]

## Sheet: Sheet1
Raman Shift	Raw spectrum	Raman spectrum
265.877	0.086078	0.0102881
269.226	0.0704619	0.00644164
272.572	0.0500203	0.00292369
275.917	0.0350814	0.000851571
279.26	0.024179	0.000604217
282.6	0.0142735	0.00198648
285.939	0.00872172	0.00436784
289.277	0.0185673	0.0073104
292.613	0.0289622	0.010633
295.946	0.029633	0.0153413
299.278	0.0479783	0.0211035
302.608	0.0618847	0.027552
305.937	0.084542	0.0343383
309.264	0.0961233	0.0408567
312.588	0.115544	0.0470639
315.911	0.124335	0.0520018
319.232	0.120795	0.0550901
322.551	0.119152	0.0560457
325.869	0.12279	0.0546109
329.184	0.111322	0.0513585
332.499	0.101694	0.0474231
335.812	0.0965607	0.0428643
339.121	0.0916314	0.0383634
342.431	0.0915063	0.034751
345.737	0.102216	0.0319487
349.043	0.10755	0.0308342
352.346	0.111024	0.0325027
355.648	0.119611	0.036966
358.947	0.123407	0.0439212
362.246	0.138506	0.0534824
365.541	0.161135	0.0652227
368.836	0.170879	0.07851
372.129	0.180866	0.0927671
375.42	0.190398	0.107126
378.709	0.198965	0.120907
381.996	0.201049	0.134238
385.283	0.210442	0.146287
388.566	0.211247	0.157107
391.848	0.214821	0.166668
395.129	0.221961	0.174634
398.408	0.22196	0.181356
401.684	0.230981	0.186207
404.959	0.232533	0.189227
408.233	0.236536	0.190989
411.505	0.241349	0.191455
414.774	0.2354	0.190818
418.042	0.223498	0.189929
421.31	0.231352	0.190135
424.574	0.225497	0.192593
427.837	0.225916	0.197633
431.098	0.232304	0.204303
434.357	0.239669	0.212005
437.615	0.25565	0.220265
440.871	0.275363	0.227556
444.126	0.280947	0.232278
447.378	0.288035	0.233857
450.629	0.288305	0.232388
453.878	0.27837	0.228135
457.125	0.269121	0.221752
460.371	0.262267	0.214909
463.615	0.249667	0.209441
466.857	0.250031	0.205487
470.098	0.252538	0.202555
473.336	0.259858	0.199991
476.573	0.254538	0.196972
479.808	0.247528	0.193005
483.041	0.23255	0.187572
486.273	0.214044	0.18019
489.504	0.194101	0.170591
492.732	0.179644	0.159377
495.959	0.16083	0.148147
499.184	0.151617	0.138216
502.406	0.145878	0.130309
505.628	0.145102	0.124444
508.848	0.142752	0.120291
512.067	0.143912	0.116902
515.283	0.156302	0.112509
518.497	0.164572	0.106489
521.711	0.161339	0.0990448
524.922	0.158124	0.0897796
528.131	0.138665	0.0782841
531.339	0.122104	0.0648903
534.546	0.105805	0.0506967
537.75	0.0941922	0.0368132
540.953	0.0711998	0.0243427
544.154	0.0543206	0.0137784
547.353	0.0453875	0.00607476
550.551	0.0384223	0.00192828
553.747	0.0335773	0.000471723
556.942	0.026046	0.00142703
560.134	0.0302813	0.00532772
563.325	0.0329663	0.0126965
566.514	0.0375353	0.0239431
569.702	0.0517814	0.0384086
572.888	0.0731993	0.0544942
576.073	0.0966806	0.0714765
579.255	0.117927	0.0889271
582.436	0.133519	0.106273
585.615	0.144977	0.122949
588.792	0.149609	0.138684
591.969	0.16041	0.152936
595.143	0.163584	0.164633
598.315	0.160008	0.17307
601.486	0.16795	0.178498
604.655	0.168119	0.182354
607.823	0.164741	0.18484
610.989	0.148113	0.185306
614.153	0.129745	0.183708
617.315	0.118608	0.180188
620.476	0.105304	0.17498
623.636	0.103795	0.168829
626.793	0.0992738	0.162491
629.949	0.0928679	0.156345
633.103	0.0863416	0.150238
636.256	0.0819582	0.143818
639.406	0.0725524	0.137348
642.557	0.0773083	0.131007
645.704	0.0794801	0.12484
648.85	0.0887583	0.118984
651.994	0.0858987	0.113939
655.137	0.0862269	0.109392
658.278	0.0897879	0.105138
661.417	0.081937	0.101221
664.555	0.0855876	0.0970786
667.691	0.0784948	0.0929673
670.826	0.0761237	0.0888948
673.958	0.0734016	0.0848217
677.09	0.0630564	0.0812814
680.219	0.0640527	0.0782478
683.347	0.0570168	0.0756189
686.473	0.0461504	0.0737386
689.598	0.0464403	0.0727289
692.721	0.0470735	0.0718835
695.842	0.0487124	0.0708922
698.962	0.0499801	0.0698558
702.08	0.054527	0.0686043
705.196	0.0680382	0.0676718
708.311	0.0587215	0.0671181
711.425	0.0617284	0.0662182
714.537	0.0620862	0.0646941
717.647	0.0621198	0.0633115
720.755	0.063893	0.0620245
723.862	0.062593	0.0603053
726.967	0.064554	0.0588113
730.07	0.0648576	0.0574312
733.172	0.0593017	0.0556676
736.273	0.0635698	0.0537312
739.371	0.0470698	0.0514362
742.468	0.0452513	0.048783
745.563	0.0414083	0.0459945
748.657	0.0364414	0.0428855
751.749	0.0274779	0.0395095
754.84	0.0208715	0.0356645
757.929	0.0266611	0.031703
761.017	0.0235564	0.0280152
764.102	0.0228305	0.0245862
767.187	0.0141172	0.0218821
770.269	0.0234302	0.0202475
773.35	0.0233566	0.0197005
776.429	0.0362863	0.0203612
779.508	0.0420119	0.0224097
782.584	0.0465012	0.0257843
785.658	0.0591062	0.0306855
788.732	0.0628596	0.0369539
791.803	0.0749142	0.0440419
794.872	0.0867644	0.0518754
797.941	0.0856689	0.0609441
801.008	0.0959224	0.0707788
804.072	0.100863	0.0799409
807.136	0.105391	0.0884661
810.198	0.108622	0.0962463
813.258	0.124578	0.102448
816.317	0.117635	0.106921
819.374	0.12204	0.109309
822.429	0.120591	0.109386
825.484	0.113444	0.10775
828.536	0.104314	0.104936
831.587	0.108555	0.101193
834.636	0.101298	0.0971585
837.684	0.103111	0.0939082
840.73	0.108925	0.0918182
843.775	0.108316	0.0908221
846.817	0.114636	0.0915453
849.859	0.12611	0.09339
852.899	0.142777	0.0951332
855.937	0.143351	0.0968373
858.974	0.148085	0.0982084
862.009	0.151128	0.0986741
865.043	0.148681	0.0981646
868.075	0.145293	0.0966799
871.105	0.1475	0.0945831
874.134	0.137323	0.0922155
877.162	0.132113	0.0897586
880.187	0.116912	0.0879089
883.211	0.110472	0.0877499
886.234	0.109178	0.0896558
889.255	0.100244	0.0932969
892.275	0.0945052	0.0984951
895.292	0.10068	0.104926
898.309	0.109857	0.111895
901.324	0.108888	0.118825
904.338	0.122609	0.125185
907.349	0.121266	0.130588
910.359	0.130342	0.13519
913.368	0.132361	0.138903
916.375	0.139851	0.141768
919.381	0.135997	0.143818
922.385	0.143728	0.144886
925.388	0.148813	0.145506
928.389	0.149769	0.145705
931.388	0.157793	0.144687
934.386	0.158906	0.142889
937.382	0.159013	0.141183
940.378	0.160615	0.139614
943.371	0.154389	0.13834
946.363	0.154246	0.137135
949.353	0.148744	0.136006
952.342	0.141898	0.135799
955.329	0.146125	0.136564
958.315	0.137778	0.137482
961.299	0.133279	0.138233
964.281	0.132795	0.13856
967.263	0.122183	0.138209
970.242	0.117624	0.136637
973.22	0.10913	0.133195
976.197	0.0942518	0.128392
979.172	0.0948797	0.122249
982.145	0.0882361	0.114627
985.117	0.0706646	0.106157
988.088	0.06169	0.0969386
991.057	0.072182	0.0870629
994.024	0.0662401	0.0774164
996.99	0.0572067	0.0682403
999.954	0.0579368	0.0591243
1002.92	0.0539843	0.0506042
1005.88	0.0463378	0.0431661
1008.84	0.0465013	0.0367929
1011.8	0.0439582	0.0320385
1014.76	0.0446323	0.0288931
1017.71	0.0463888	0.0272293
1020.67	0.0450852	0.0275674
1023.62	0.0463708	0.0297112
1026.57	0.0443907	0.0333834
1029.52	0.0347268	0.0383779
1032.47	0.0370545	0.0442439
1035.42	0.0400589	0.0509363
1038.36	0.0451603	0.0583637
1041.3	0.0403095	0.06628
1044.25	0.045933	0.0745276
1047.19	0.0461057	0.0820523
1050.13	0.0456277	0.0883238
1053.06	0.0541209	0.0939151
1056	0.056392	0.0987475
1058.93	0.0578114	0.101943
1061.87	0.0510757	0.103506
1064.8	0.0540392	0.103416
1067.73	0.0570272	0.101072
1070.66	0.060012	0.0972986
1073.58	0.057444	0.0927619
1076.51	0.063323	0.0873881
1079.43	0.0505205	0.0819711
1082.36	0.0510297	0.0763495
1085.28	0.0497014	0.070073
1088.2	0.0534263	0.0638783
1091.11	0.0548281	0.0580347
1094.03	0.055876	0.0522452
1096.95	0.0514958	0.0467213
1099.86	0.0511392	0.0415272
1102.77	0.0456911	0.0367618
1105.68	0.0377837	0.0328721
1108.59	0.0292654	0.0299829
1111.5	0.0263555	0.0285273
1114.41	0.0207879	0.0297606
1117.31	0.0163256	0.0345543
1120.22	0.0177613	0.0439755
1123.12	0.0119761	0.0593782
1126.02	0.0278168	0.0817514
1128.92	0.0370604	0.111353
1131.82	0.0557555	0.147268
1134.71	0.100554	0.187713
1137.61	0.140585	0.230959
1140.5	0.187791	0.274274
1143.39	0.23722	0.314619
1146.28	0.272068	0.350145
1149.17	0.312256	0.38038
1152.06	0.327862	0.40448
1154.94	0.328913	0.422514
1157.83	0.325922	0.436799
1160.71	0.332226	0.450211
1163.59	0.33747	0.466148
1166.47	0.343539	0.488637
1169.35	0.366232	0.520035
1172.23	0.396042	0.560425
1175.1	0.437135	0.608188
1177.98	0.496016	0.661023
1180.85	0.554208	0.713888
1183.72	0.615163	0.761325
1186.59	0.656181	0.797932
1189.46	0.685613	0.819395
1192.33	0.703032	0.823407
1195.2	0.68764	0.808545
1198.06	0.647164	0.775544
1200.92	0.582283	0.727414
1203.78	0.521702	0.666839
1206.64	0.453285	0.597617
1209.5	0.39022	0.52471
1212.36	0.335909	0.452754
1215.22	0.303199	0.385379
1218.07	0.268979	0.324998
1220.92	0.237236	0.272732
1223.77	0.213498	0.228328
1226.62	0.202875	0.190231
1229.47	0.185118	0.157343
1232.32	0.175549	0.129214
1235.17	0.175621	0.104755
1238.01	0.168081	0.0834629
1240.85	0.161091	0.0648253
1243.7	0.155712	0.0484269
1246.54	0.149034	0.0347872
1249.37	0.147884	0.0232681
1252.21	0.146995	0.013644
1255.05	0.14539	0.00651425
1257.88	0.139115	0.00206062
1260.72	0.138725	0.000190771
1263.55	0.135733	0.0010385
1266.38	0.137984	0.00464962
1269.21	0.142932	0.0103337
1272.03	0.146807	0.0174902
1274.86	0.145526	0.0269075
1277.68	0.152314	0.0381812
1280.51	0.161285	0.0509549
1283.33	0.168603	0.0657209
1286.15	0.177058	0.0832005
1288.97	0.196584	0.103665
1291.79	0.196229	0.127503
1294.6	0.216173	0.155242
1297.42	0.247877	0.188116
1300.23	0.272002	0.22656
1303.04	0.310275	0.270863
1305.85	0.355226	0.321401
1308.66	0.405459	0.377673
1311.47	0.463232	0.43925
1314.28	0.521558	0.504436
1317.08	0.586876	0.570942
1319.88	0.644613	0.638241
1322.69	0.714389	0.703794
1325.49	0.777036	0.764447
1328.29	0.827092	0.818133
1331.09	0.872333	0.862938
1333.88	0.906526	0.898167
1336.68	0.922279	0.924154
1339.47	0.941351	0.941676
1342.26	0.932925	0.952534
1345.05	0.93233	0.958094
1347.84	0.921736	0.958881
1350.63	0.910961	0.954466
1353.42	0.908145	0.944512
1356.21	0.910792	0.928179
1358.99	0.915714	0.905337
1361.77	0.900422	0.876253
1364.55	0.871469	0.840281
1367.33	0.830317	0.798137
1370.11	0.779004	0.751685
1372.89	0.730305	0.701355
1375.67	0.679811	0.649117
1378.44	0.626247	0.598119
1381.21	0.588026	0.550353
1383.99	0.573824	0.506927
1386.76	0.544262	0.46962
1389.53	0.541159	0.439712
1392.29	0.531503	0.41684
1395.06	0.524934	0.40033
1397.83	0.51671	0.390694
1400.59	0.516337	0.387201
1403.35	0.521412	0.389762
1406.11	0.524439	0.398745
1408.87	0.532219	0.414766
1411.63	0.562347	0.437921
1414.39	0.585868	0.467455
1417.14	0.617239	0.502973
1419.9	0.646262	0.544204
1422.65	0.685506	0.590507
1425.4	0.717413	0.640046
1428.15	0.75729	0.691677
1430.9	0.790483	0.743669
1433.65	0.820478	0.794741
1436.39	0.856168	0.843186
1439.14	0.899931	0.887275
1441.88	0.924696	0.924063
1444.63	0.949916	0.952327
1447.37	0.968197	0.970279
1450.11	0.976677	0.97618
1452.84	0.977247	0.96899
1455.58	0.966356	0.947445
1458.32	0.924117	0.911048
1461.05	0.899308	0.860837
1463.78	0.845603	0.798882
1466.51	0.79584	0.727227
1469.24	0.7307	0.648411
1471.97	0.6721	0.565142
1474.7	0.600039	0.47971
1477.43	0.543035	0.395916
1480.15	0.486047	0.316549
1482.87	0.429063	0.243923
1485.6	0.381228	0.179589
1488.32	0.343461	0.125474
1491.04	0.311908	0.0823193
1493.75	0.282297	0.0501802
1496.47	0.267657	0.0284267
1499.19	0.260891	0.0166657
1501.9	0.257857	0.0139488
1504.61	0.262683	0.0188185
1507.32	0.270536	0.0291076
1510.03	0.272481	0.0432977
1512.74	0.276832	0.0597057
1515.45	0.276452	0.0761394
1518.16	0.283973	0.0916438
1520.86	0.285842	0.105627
1523.57	0.296084	0.117743
1526.27	0.278098	0.128194
1528.97	0.278263	0.136906
1531.67	0.265457	0.144157
1534.37	0.2621	0.150295
1537.06	0.259341	0.155666
1539.76	0.254211	0.161237
1542.45	0.253526	0.167605
1545.15	0.264112	0.175376
1547.84	0.26607	0.185397
1550.53	0.270886	0.19807
1553.22	0.285737	0.213917
1555.9	0.29939	0.233435
1558.59	0.311048	0.256415
1561.28	0.333908	0.282908
1563.96	0.353456	0.31337
1566.64	0.378989	0.348514
1569.32	0.417675	0.389088
1572	0.443165	0.435474
1574.68	0.474177	0.487932
1577.36	0.514403	0.545298
1580.04	0.555996	0.605915
1582.71	0.598365	0.66747
1585.39	0.644684	0.727862
1588.06	0.699716	0.78371
1590.73	0.740883	0.833785
1593.4	0.770534	0.874885
1596.07	0.794435	0.904664
1598.73	0.791723	0.920901
1601.4	0.779476	0.921364
1604.06	0.758977	0.904791
1606.73	0.724358	0.870535
1609.39	0.670656	0.820457
1612.05	0.621262	0.757207
1614.71	0.547679	0.684878
1617.37	0.474109	0.606676
1620.02	0.384885	0.526577
1622.68	0.303884	0.445906
1625.33	0.232208	0.367621
1627.99	0.175372	0.29487
1630.64	0.137176	0.230454
1633.29	0.109992	0.175522
1635.94	0.0817621	0.130786
1638.58	0.0678501	0.0953354
1641.23	0.0529224	0.0677323
1643.88	0.0406839	0.0469814
1646.52	0.0338282	0.03184
1649.16	0.0305312	0.0206012
1651.8	0.0201626	0.0123171
1654.44	0.0245336	0.00745577
1657.08	0.0197973	0.00504595
1659.72	0.0270743	0.00431944
1662.36	0.0220029	0.00514293
1664.99	0.0242469	0.00636562
1667.63	0.0275659	0.00727326
1670.26	0.0270863	0.00796575
1672.89	0.0253074	0.0082513
1675.52	0.0311908	0.00792748
1678.15	0.0270427	0.00735611
1680.78	0.0241425	0.00680295
1683.4	0.0314732	0.00641504
1686.03	0.0298307	0.00635302
1688.65	0.0277925	0.00634718
1691.27	0.0254573	0.00615105
1693.89	0.0248678	0.0060987
1696.51	0.0302353	0.00603584
1699.13	0.0244711	0.00631502
1701.75	0.0215016	0.0067443
1704.37	0.0265623	0.00701815
1706.98	0.027644	0.00755151
1709.59	0.0251848	0.00896417
1712.21	0.0305779	0.010301
1714.82	0.0306492	0.010993
1717.43	0.0325855	0.0121204
1720.04	0.036273	0.0133185
1722.64	0.04273	0.0144122
1725.25	0.0474291	0.0154812
1727.85	0.0459225	0.0164108
1730.46	0.0595715	0.0172619
1733.06	0.0651768	0.018058
1735.66	0.0738627	0.019192
1738.26	0.0774787	0.020275
1740.86	0.0771602	0.0207756
1743.46	0.081545	0.021326
1746.05	0.0902283	0.0220876
1748.65	0.0943841	0.0228579
1751.24	0.103104	0.0238084
1753.83	0.104222	0.0249126
1756.43	0.0999861	0.0259499
1759.02	0.101194	0.0269117
1761.6	0.107299	0.0280216
1764.19	0.108592	0.0292141
1766.78	0.109607	0.030495
1769.36	0.108059	0.0318779
1771.95	0.107543	0.0330765
1774.53	0.104193	0.0344697
1777.11	0.1055	0.035853
1779.69	0.103441	0.0367499
1782.27	0.10169	0.0380288
1784.85	0.101049	0.0395909
1787.42	0.101067	0.0405844
1790	0.0953723	0.0413962
1792.57	0.0932746	0.0422818
1795.15	0.091509	0.04278
1797.72	0.0982869	0.0431043
1800.29	0.0901222	0.0433953
1802.86	0.0907909	0.0435216
1805.43	0.0948834	0.0435661
1807.99	0.0961899	0.0435978
1810.56	0.110718	0.0434411
1813.12	0.11086	0.0434041
1815.69	0.115841	0.0435724
1818.25	0.124339	0.0435047
1820.81	0.123086	0.0435264
1823.37	0.126062	0.0437322
1825.93	0.131684	0.0439231
1828.48	0.139364	0.0440018
1831.04	0.147054	0.0441818
1833.59	0.155735	0.0442587
1836.15	0.163953	0.0440525
1838.7	0.167649	0.0439851
1841.25	0.169937	0.0440421
1843.8	0.171403	0.044011
1846.35	0.174602	0.043892
1848.89	0.170459	0.0435057
1851.44	0.175501	0.0427457
1853.99	0.180328	0.0420404
1856.53	0.178318	0.0413945
1859.07	0.179455	0.0407258
1861.61	0.177133	0.0401045
1864.15	0.171843	0.0393463
1866.69	0.173508	0.0385532
1869.23	0.166789	0.0380536
1871.77	0.167728	0.0376211
1874.3	0.1652	0.036726
1876.84	0.166694	0.0354328
1879.37	0.159962	0.0345596
1881.9	0.161633	0.0341006
1884.43	0.164942	0.0336824
1886.96	0.15835	0.0329788
1889.49	0.162799	0.0319339
1892.01	0.165689	0.0311761
1894.54	0.163803	0.0305597
1897.06	0.165278	0.0297482
1899.59	0.165714	0.0288433
1902.11	0.166001	0.0281108
1904.63	0.169129	0.0276364
1907.15	0.16918	0.0271942
1909.67	0.172725	0.0266171
1912.19	0.180022	0.0257801
1914.7	0.181521	0.025159
1917.22	0.181471	0.0247196
1919.73	0.179218	0.0239941
1922.25	0.180686	0.0230819
1924.76	0.178062	0.021981
1927.27	0.178297	0.0209412
1929.78	0.171981	0.0201975
1932.28	0.16627	0.0192743
1934.79	0.167299	0.0181475
1937.3	0.162183	0.0171878
1939.8	0.155344	0.0164622
1942.3	0.151053	0.0159989
1944.81	0.140672	0.0155532
1947.31	0.134812	0.0152227
1949.81	0.130672	0.0151131
1952.31	0.13099	0.0150136
1954.8	0.125822	0.0147199
1957.3	0.122152	0.0142979
1959.79	0.118998	0.0141027
1962.29	0.112937	0.014101
1964.78	0.104834	0.0138975
1967.27	0.104195	0.0135725
1969.76	0.102784	0.0134228
1972.25	0.0986212	0.0132914
1974.74	0.0964132	0.0131173
1977.23	0.0956631	0.013163
1979.71	0.0994509	0.0132927
1982.2	0.099249	0.0132489
1984.68	0.100616	0.013155
1987.16	0.103273	0.0131452
1989.64	0.106975	0.0131497
1992.12	0.112253	0.0130821
1994.6	0.110695	0.0130923
1997.08	0.108936	0.0129168
1999.56	0.113792	0.0125648
2002.03	0.110784	0.012709
2004.51	0.107155	0.0129538
2006.98	0.110633	0.0130163
2009.45	0.115204	0.0132007
2011.92	0.111852	0.0129032
2014.39	0.109695	0.0123009
2016.86	0.105886	0.0122614
2019.33	0.109544	0.0123963
2021.79	0.114982	0.0124989
2024.26	0.103357	0.0128654
2026.72	0.0963493	0.013137
2029.18	0.107313	0.0130338
2031.65	0.100253	0.0129341
2034.11	0.0921454	0.0132203
2036.57	0.0855882	0.0138184
2039.02	0.0772278	0.0141562
2041.48	0.0648223	0.0142345
2043.94	0.0437895	0.0148584
2046.39	0.0319828	0.0155069
2048.85	0.0313967	0.0158131
2051.3	0.0490169	0.0163964
2053.75	0.0582861	0.0169464
2056.2	0.0533138	0.017107
2058.65	0.0351122	0.0172788
2061.1	0.0310803	0.0175009
2063.54	0.0361745	0.0176215
2065.99	0.0434766	0.017767
2068.43	0.053573	0.0178472
2070.88	0.0501104	0.0179052
2073.32	0.0460999	0.0177621
2075.76	0.0402514	0.0175616
2078.2	0.0399938	0.0175816
2080.64	0.0480562	0.0173746
2083.07	0.0537799	0.016913
2085.51	0.0522333	0.0163097
2087.95	0.0538179	0.0155987
2090.38	0.0559041	0.015055
2092.81	0.0688665	0.0148269
2095.25	0.0725345	0.0145595
2097.68	0.0779982	0.013953
2100.11	0.0871803	0.0134725
2102.54	0.0919576	0.013165
2104.96	0.0961789	0.0128006
2107.39	0.0973055	0.0126269
2109.81	0.0897468	0.0125554
2112.24	0.093838	0.0124851
2114.66	0.0968676	0.0122836
2117.08	0.090079	0.0120235
2119.5	0.0893468	0.0119496
2121.92	0.0822607	0.0117519
2124.34	0.0816106	0.0115322
2126.76	0.072999	0.0115756
2129.18	0.0734039	0.0117222
2131.59	0.0711391	0.0120112
2134.01	0.0667313	0.0122454
2136.42	0.0658627	0.0122748
2138.83	0.0464395	0.0121987
2141.24	0.0278681	0.0120253
2143.65	0.0227187	0.0119951
2146.06	0.0363405	0.012228
2148.47	0.0387852	0.0123863
2150.87	0.0391333	0.0122893
2153.28	0.024338	0.0122399
2155.68	0.0139751	0.0121422
2158.09	0.0107902	0.0120779
2160.49	0.0203514	0.0122306
2162.89	0.0307754	0.0122035
2165.29	0.0387898	0.0120702
2167.69	0.0461031	0.0120581
2170.08	0.040348	0.0121428
2172.48	0.0381463	0.0123314
2174.88	0.0333801	0.0125255
2177.27	0.0337622	0.0127752
2179.66	0.03485	0.0130698
2182.05	0.0459446	0.0131396
2184.45	0.0501082	0.0130293
2186.84	0.0532687	0.0133583
2189.22	0.0572522	0.0139668
2191.61	0.0645987	0.0140935
2194	0.0596134	0.0139181
2196.38	0.0564536	0.0140119
2198.77	0.0498081	0.0142488
2201.15	0.0427037	0.0143098
2203.53	0.040111	0.0144504
2205.91	0.0456517	0.0143139
2208.29	0.0515464	0.0138312
2210.67	0.0548832	0.0136742
2213.05	0.04616	0.013696
2215.43	0.0390065	0.0136404
2217.8	0.0332206	0.0135601
2220.18	0.0275997	0.0133014
2222.55	0.0236969	0.0130462
2224.92	0.0268216	0.0130931
2227.29	0.0281202	0.0132527
2229.67	0.0318536	0.0133747
2232.03	0.0366233	0.0135998
2234.4	0.034684	0.0135925
2236.77	0.0337415	0.0134462
2239.13	0.027695	0.0133885
2241.5	0.022693	0.0132718
2243.86	0.0151416	0.0132626
2246.23	0.0136122	0.0133516
2248.59	0.0114165	0.0135271
2250.95	0.0182042	0.0137397
2253.31	0.0222129	0.0138044
2255.67	0.0306695	0.0134898
2258.02	0.0312194	0.0132905
2260.38	0.0328684	0.0135261
2262.73	0.0358472	0.0136607
2265.09	0.0413594	0.0138598
2267.44	0.0381331	0.0141568
2269.79	0.0328921	0.0141252
2272.14	0.0354393	0.014011
2274.49	0.0439237	0.0138903
2276.84	0.0455781	0.0136398
2279.19	0.0500556	0.0132548
2281.54	0.0448699	0.0129316
2283.88	0.0467389	0.0129846
2286.23	0.047529	0.0132984
2288.57	0.0527455	0.0134501
2290.91	0.0512315	0.0137146
2293.25	0.0514322	0.0141302
2295.59	0.0480178	0.0142381
2297.93	0.0516529	0.0142023
2300.27	0.052332	0.0141637
2302.61	0.0535132	0.0139589
2304.94	0.0530552	0.0137151
2307.28	0.0521255	0.0135526
2309.61	0.0452528	0.013258
2311.94	0.0438862	0.0130874
2314.28	0.0383607	0.0130437
2316.61	0.0419999	0.0128949
2318.94	0.0382508	0.0129697
2321.26	0.032378	0.0132086
2323.59	0.0284595	0.013329
2325.92	0.0315591	0.0136528
2328.24	0.0288638	0.0142721
2330.57	0.0325226	0.0147391
2332.89	0.0275792	0.0149183
2335.21	0.0272818	0.0152769
2337.53	0.0246188	0.0159658
2339.85	0.0288926	0.0164777
2342.17	0.0294088	0.0167347
2344.49	0.0291107	0.0170171
2346.81	0.0292776	0.0172016
2349.12	0.030681	0.0173851
2351.44	0.029677	0.0177431
2353.75	0.0316247	0.017664
2356.07	0.031781	0.0172878
2358.38	0.0314602	0.017216
2360.69	0.0338672	0.0171657
2363	0.0392307	0.0169258
2365.31	0.0423859	0.0167052
2367.61	0.041321	0.0167725
2369.92	0.0410824	0.0169076
2372.23	0.0421378	0.0168645
2374.53	0.0425822	0.0166355
2376.83	0.0400924	0.016409
2379.14	0.0438327	0.0163793
2381.44	0.0424689	0.0161194
2383.74	0.0408653	0.0156559
2386.04	0.0456303	0.0155485
2388.34	0.0466563	0.0154883
2390.63	0.0426974	0.0150073
2392.93	0.0413573	0.0143057
2395.22	0.0399398	0.0137986
2397.52	0.0386728	0.0134685
2399.81	0.0387033	0.0128552
2402.1	0.0364128	0.0122281
2404.39	0.0353906	0.0117385
2406.68	0.0322972	0.0112433
2408.97	0.0345595	0.0108331
2411.26	0.0307653	0.0104749
2413.55	0.0296908	0.0101175
2415.83	0.02822	0.00989957
2418.12	0.0262417	0.0097242
2420.4	0.0239619	0.00931578
2422.68	0.0249792	0.00881354
2424.97	0.024899	0.00836921
2427.25	0.0236996	0.00824789
2429.53	0.0247358	0.00822603
2431.81	0.0266083	0.00813366
2434.08	0.0264931	0.00812038
2436.36	0.0254219	0.00788056
2438.64	0.0268568	0.00722625
2440.91	0.0296435	0.00665131
2443.18	0.0268612	0.00650416
2445.46	0.0321543	0.00649064
2447.73	0.0323503	0.00633691
2450	0.0336873	0.00616171
2452.27	0.0333628	0.00586266
2454.54	0.0369297	0.00531751
2456.8	0.0369318	0.00511251
2459.07	0.03882	0.00509598
2461.34	0.0407524	0.00488073
2463.6	0.0423326	0.00466562
2465.86	0.0415622	0.00444065
2468.13	0.0444683	0.00431524
2470.39	0.0455922	0.00419763
2472.65	0.0473856	0.00389071
2474.91	0.0461384	0.00358809
2477.17	0.0479671	0.00355893
2479.42	0.0459708	0.00358726
2481.68	0.0457876	0.00336845
2483.93	0.0459389	0.0030274
2486.19	0.0463542	0.00274674
2488.44	0.0438829	0.00270198
2490.69	0.0467012	0.0027015
2492.95	0.0472229	0.00254523
2495.2	0.0453786	0.00199845
2497.45	0.045881	0.00138651
2499.69	0.0457725	0.00108646
2501.94	0.0454527	0.00144603
2504.19	0.0483015	0.00281923
2506.43	0.0462601	0.00554205
2508.68	0.0452086	0.00998922
2510.92	0.0468624	0.0164695
2513.16	0.0503568	0.0253458
